# Supplementary material for: Biodiversity and host-parasite cophylogeny of Sphaerospora (sensu stricto) (Cnidaria: Myxozoa)
Source: Parasit Vectors. 2018 Jun 15;11:347. doi: 10.1186/s13071-018-2863-z (PMC6002976; doi:10.1186/s13071-018-2863-z)
Supplement: Supplementary file 5 — 18S rDNA dataset (.fasta format) of 4813 bp long Sphaerospora (s.s.) sequences. (FASTA 190 kb) [file 13071_2018_2863_MOESM5_ESM.fasta]

>Sphaerospora abrami n. sp.
------------------------------------------------------------
------------------------------------------------------------
------------------------------------------------------------
------------------------------------------------------------
----------GGTAGCGTGCATTTGTTCGCCCATTCCAAAACCAACACTGAC-TGATCTA
AACACACSGAGAGG----TG-AACAACCTCTGGCAACGCTGGCTGGG----G-TCTGCCA
GGGGCGTGAAAGC--GT------------CTCTGGTATG----GTTCCTTTCGGC-----
-------------------C--TGTGTGCG----CACGGGTTAGTCATGTTTACGGTGAT
TCTGAATAACTGA-TGCTGATCG---TACAGGGCCAC--TGT------------------
-----------------------------------GCCCACGATATTTCAATCAAATTCC
TGCCCTATCATATT-TGTTGGTAGGGTAGCGGCCTACCAAGGTGACGACGGGTAACGGGG
AATCAGGGTTCGATTCCGGAGAGGGAGCCTGAGAAACAGCTACCACGTCCAA-GGATGGC
AGCAGGCGCGCAAACTATCCAATCCAG-ATTCTGGGAGATGGTGACGAGAC--ATATTGG
GACTCACCAGCATCGCTGGTCGAGTTACCAGATAGACTACAACCTAAAACAGTGCTAAAA
TAATCAACAGGAGGGCAAGTCTGGTGCCAGCAGCCGCGGTAATA-CCAGCTCCTGTGGCC
TATATGGTCGTTGTTGCGGTTAAAAAGCTCGTAGTCGAAATACGGTGCGCTCGAAAGCTG
C--ATCAGTGGTAAGCCT-----------G-CCCAGGCTGTGTGGCAT--ACATGTCCAT
TTGTG--------CAACACACA----GT-ACACTGTCCACTGTGT-CGCGTGTGTG-GTG
-AT---------------------------------------------------------
-----------GGTTGCGACCGTGCGTGTCAAAG-CCACACGCAATCCTCTCGCCACACA
CT-CTCACGCTA--------TGTGTGT---------------------------------
------------------------------------------------------------
---GACGG-CGTGCG-ACACAG--ATCAT------------------GGCTCTGTGCGA-
------------------------------------------------------------
----------------------GTGTTGTAGTAATATA-----TGGC----------CAG
TCACAC-------TGG--CCTGTGTGATGCAGTTAC-----------------GCACTCT
-----------------------------GGTGC-TGTGTCACTGTCTGTCCTCTCTCGT
GTGCTCTTC----------------------------ACTTC---GGTGGAGAGTGT--G
TGAG-GGAGCAGGTGGTGG-CC-----TGCCAGGGTGTTTTACCATTGAGACAGCATTAG
AGTGCGCT--TTCTCGTCCAGCTTCAGTGCGTGTTTGGCTGTGTGTGAGCGTTCTGTGCG
CACTGTGGCCTAGCGTCACGGTGTCGTCGATCGTATCTAAATCACCGCACCTCAC--TGT
TTATATCCTTCAGTG---GATACACTG-AAC--GCTGAGCGAATTGTGCCTTGAGTAAAA
TAGAGTGCTCAAAGCAGGCTAGGCATG-------------------------T-AACAGT
GTCATTGCCCGTATACTCCAGCATGGAACGAATGTCCAATTGCTTGAACCACCCTGC-GG
CCTGGTTTGTTGGTTGAAAGTG-------------TAAGTGTGTGTGGTAAGACACGCG-
------------TGCTTGCACTTCGGTACATATGTGTGGTGTG---TGATTATGTGTCCG
ACGCTG-----TGTGTGTGAACTCCAGGCCGTATCCGCAAATGTGTGTACCCGTGATAT-
-TTGTAAA------AATGT-------------ATGTAGGCAGGACCAGGGTGTGTATCTT
TGTATAGCC------------TCATGTTCTCACTCTCTCATGTGTGTGCGA---------
------------------------------------------------------------
----------GTGTACATGAGGTGTCGT------GTAGTATGAAATAT------------
-------------------AATGTGTGCGTGCGAGTGA-CTGCCCTGCCTTTACTCGCGT
GTCTACGCACACCGTTATGTGCAGTGT------GTG---TCTCGCGAGAGTCGTT-----
------------------------------------------------------------
------------------------------------------------------------
-----TTG-TGA-CGGCTG--GTACGAGGTGGTGCTCGCGTTATGCGT---------GCG
CTTGCTCTCGACTAACCCTGTGTATTATATAAGTGTGGATGTGCATGTGCCTGCAGCGTT
ACATGACTTCGCCCTCCAGCATGATATATATAATAAAAGCAGACACACGCGTCTCGCGAC
AGTCCTCTACTATGTGTGAGGTAGTGTGTCTGTGTGTCATTGCTGTGACGAGGTGCATAG
CTGAC--------AGGGTGTGTGTGCATTCA-----------------------------
---CACCTGCCCCGGGAACAATACCACTTG----TGCGTATGGGTATCGGTTAACAGAGA
--CATTT-GGGGGCATTGGTATTTGGCCGC-GAG-AGGTGAAATTCTGAGACCGGTCAAA
GACTGACGATTGCGAAAGCATCTGCCAAAGGTGTCTTCATTGACCAAGAACGACAGTTAG
GGGATCGAAGATGATCAGATACCGTCGTAGTCCTA--ACTGTAAACTATGCCAACCA--G
GGCTCAGGCCGGATC-GTGTATATTG----------------------------------
------------------------------------------------AAATAGAA----
TTTCATATAACTTTGATCCAGGTTGGGCCCCCC-GGGAAACCTAAAGTGTGTGGGTTCCG
GGGGGAGTATGGTTGCAAGGCTGAAACTTAAAGGAATTGACGGA-AGGGCACCACCAGGA
GTGGAGCCTGCGGCCTAATTTGACTCAACACGGGGAATCTCACCAGGTCCGGACATCGGA
AGGATTGACAGACTGATAGATCTTTCATGATTCGGTGAAT-GGTGGTGCATGGCCGTTCT
TGGTTGGTGGAGTG-ATTTGTCTGGTTT-ATTCCGTG--AACGAGCGCAACCACAGCCTC
-TATTTTGGCCGTACGAAAGGCTACTGCCCTGTGT--------------GTGGT-G----
--TGT--TT------------ACTCACACT------------------------------
----------------------------------------------------G--TGCGC
AGGGTGC----GT--------ATGTGA--ATTTGCCACTAATCGTGCTGGCACGTTAAGT
CTCCAT--CA---------TGTGTGT----------------------------------
GGTGCATGTGTGC---GCGTCT-CTGTGAGACGTGTGTGTGTTGTTGATGCGCATACCAA
ACG--CTATCGTGCTGCGCCAGCAT-----------------------GCATGCTGGCA-
-GTGGA-CTAGATGACGATCGTGATGACTCGC-CAGA----------CTGTCC-GCTGTA
CTGTGTT-GGTGA-TT-------------------------------T-GTGCGGTAGCG
GTGTGTTGATGATGTGCACACGCTTCTTGCAGTAGGGC----------------------
----------------GTGTATGTCTGTGTATCATGTG-TGTGGTGGAGATGTGTCAG-A
TATATGTCGATTGGTGGGTGTTCGTGCGCCTTCATAGAGGGACT-ACCGG-T---GGC--
----AAATCGGTGGAAGTGTGGCAATAGCAGGTCAGTGATGCCCTTCGATGTTCTGGGCT
GCACGCGTGCTACAATGGTTACGACAATGAGTG---TG-----TCTGCGTCGAAAGAT-G
TGGGTAATCTTCTCAATCGTAGCCTTGCTGGGGATTGAGCCTTGAAATTATTGCTCATGA
ACCTGGAATTCCTCGTAAGTACGAGTCACCAGCTCGTGCTGAATACGTCTCTGCCCTTTG
TACAC-ACCGCCCGTCGCTACTACCGATTGAATGATTCGGTGAGGGCATGGGATTGAT--
-------CGGTTTCGTTCAT-------------TGTAAACTGGTCGAGAGCCTGTCCAAG
CTGCATCAGTCAGAG--A------------------------------------------
-------------
>Sphaerospora dentata n. sp.
----------------------------------------------------GTATGCCT
AAGTTCATACCTATACAAGGTGAAACTGCGAATCGCTCAGTAAATCAGTTATTGTTTCTT
TGATCGTACCGAGATGTGCGCTAGTG-------------TGTTCCACTGGCCTCATCACA
CAT-TGGATAACCGTGGGAA-ACTAGAGCTAATACATGTCAAC-----------TGCTAT
C-----ACGGGGTAGCGTGCATTTGTTCGCCCATTCCAAAACCAACACTGAC-TGATCTA
AACACACGGAGAGG----TG-AATAGCCTCTGGCAACGCTGGCTGGG----G-CCTGCC-
-----------------------------TCACGGTACG----GTTCCTTTCAGC-----
-------------------C--TGTGTGCG----CACGGGTTAGCCATGTTAACGGTGAT
TCTGAATAACTGA-TGCTGATCG---TACAGGGCCAT--TGT------------------
-----------------------------------GCCCACGATATTTCAATCAAATTCC
TGCCCTATCATATT-TGTTGGTAGGGTAGCGGCCTACCAAGGTGACGACGGGTAACGGGG
AATCAGGGTTCGATTCCGGAGAGGGAGCCTGAGAAACAGCTACCACGTCCAA-GGATGGC
AGCAGGCGCGCAAACTATCCAATCCAG-ATTCTGGGAGATGGTGACGAGAC--ATATTGG
GACTCACCAGCATCGCTGGTCGAGTTACCAGATAGACTACAACCTAAAACAGTGCTAAAA
TAATCAACAGGAGGGCAAGTCTGGTGCCAGCAGCCGCGGTAATA-CCAGCTCCTGTGGCC
TATATGGTCGTTGTTGCGGTTAAAAAGCTCGTAGTCGAAATACGGTGCGCTCGAAAGCTG
C--ATCAGTGGTAAGCCT-----------G-CCCAGGCTGTGTGGCATAAAAATGTCCAT
TTGTA--------CAA---------------------CACTGTGTGCGCGTGTGTG-ATG
TAT---------------------------------------------------------
-----------GGTTGTGTG----CGTGTAACAG-CGTCACACATCCCTCTCGCCACACA
CT-CTCGCACTA--------TGCGTGT---------------------------------
------------------------------------------------------------
---GATGG-CGTGCGTGTGCAG--ATCAT------------------GGCTTTGAGC---
------------------------------------------------------------
----------------------CTGTTGTAATTATCTA-----TGGC----------CAG
TCACAG------CTAG--TCTGTATGATGCAGTTGT-----------------GCACTGT
-----------------------------GGTAG-TGCGCTGCTGTTTG-CCTCTCTCGT
GTGCTCTCC----------------------------ACCTCC-GGGTGGGGCGTGT--G
TGTG-AGAGCAGGCAGTGG-CC-----TGCCACAGTGTTTTACCATTGGGACAGCATTAG
AGTGCGCT--TTCTCGTCCAGCTTCAGTGCGTGTTTGGTTGTGCGTGAGCGTGTAGT---
---TGTGACCCTGTGTCATT-----GACTCTCGTATCT-AATCACCCTTCCTT----GCC
TCTTATCCTTCAGTG---GATACACTG-AAC--GCTGAGCGAATTGTGCCTTGAGTAAAA
TAGAGTGCTCAAAGCAGGCTAGGCATG-------------------------T-AACAGT
GTCATTGCCCGTATACTCCAGCATGGAACGAATGTCCAATTGCTTGAACCACCCTGC-GG
CCTGGTTTGTTGGTTGAAAGTG-------------CGGGTGTGTGTGGTGAAACACACA-
------------TGCTCGTACTTCGGTACATGTGTGTGGTGTGTG-TGATCATGTATCCG
ACGCTG-----TGTGTGTGAACTCCAGGCCGTATCCGCAAATGTGTGTACCCGTGATAT-
-TTGTAAA------TATGT-------------ATGTAGGCAGGACCAGGGCCTGTATAAT
TTTATAGCA------------TCATGT-CTCACTCTCACTTGTGTGTGTTT---------
------------------------------------------------------------
----------GTGTGCATGGTGTGTCGT------GTAGTATGAAATAT------------
-------------------AATGTGTGCGTGCGAGCTT-CTGCCCTGCCTTTACTTGCGT
GTCCGCACACACTGTTATGTGCAGTGT------GTG---CCTCGCAAGAGTCTTC---AT
CACCACCCACAC------------------------------------------------
--------------------------------------------TCTCAAGTGTGCGAGT
GCGTCGAGCT----GGCTG--GTATGAGGTGGTACTTGCGTTTTGCGT---------GCA
CTTACTCTCGACCTACCCTGTGT--------TGAATAAATGTGTCG--------------
------------------------------------------------------------
----------------------------------------------------GCACAT--
-------------------CGCGTGT-CACA-----------------------------
---CA-CTGCCCCGGGAACAATACCACTTG----TGCGTATGGGTATCGGTTAACAGAGA
--CATTT-GGGGGCATTGGTATTTGGCCGC-GAG-AGGTGAAATTCTGAGACCGGTCAAA
GACTGACGATTGCGAAAGCATCTGCCAAAGGTGTCTTCATTGACCAAGAACGACAGTTAG
GGGATCGAAGATGATCAGATACCGTCGTAGTCCTA--ACTGTAAACTATGCCAACCA--G
GGCTCAGGCCGGATC-GTGTATATTG----------------------------------
------------------------------------------------AAATAGAA----
TTTCATATAACTTTGATCCAGGTTGGGCCCCCC-GGGAAACCTAAAGTGTGTGGGTTCCG
GGGGGAGTATGGTTGCAAGGCTGAAACTTAAAGGAATTGACGGA-AGGGCACCACCAGGA
GTGGAGCCTGCGGCCTAATTTGACTCAACACGGGGAATCTCACCAGGTCCGGACATCGGA
AGGATTGACAGACTGATAGATCTTTCATGATTCGGTGAAT-GGTGGTGCATGGCCGTTCT
TGGTTGGTGGAGTG-ATTTGTCTGGTTT-ATTCCGTG--AACGAGCGCAACCACAGCCTC
-TATTTTGGCCGTACGAAAGGCTACTGCCCTGTGT--------------GTGGT-G----
--TGT--TT------------ACGCACACT------------------------------
----------------------------------------------------G--TGCGC
AGGGTGC----GT--------ATGTGA--ATTTGCCACTAATCGTGCTGGCACGCTAAGT
TTCCAT--CA---------TGTGGGT----------------------------------
GATGCACGTGTGC---GTGTCT-CTGTGAGACATGTGTGTGTTGTTGATGTGCATTCCAA
ACG--CTGTTGTGCTGCGCCAGCAT-----------------------GTATGCTGGCA-
-ATGGA-CTAGATGACGATCGTGATGACTCGC-CAGG----------CTGTCC-GTTGTA
CTGTGTT-GGTGA-TTG------------------------------T-GTGTGGCAGCG
GTGCGTCAATGGTGTGCACATG-TTCTGGCAGTAGGAT----------------------
----------------GCGTTA--CTGTGCACTGTTTG-TGTGGTGGAAATGTGTCAG-A
TATATGTCGATTGGTGGGTGTTCGTGCGCCTTCATAGAGGGACT-ACCGG-T---GGC--
----AAATCGGTGGAAGTGTGGCAATAGCAGGTCAGTGATGCCCTTCGATGTTCTGGGCT
GCACGCGTGCTACAATGGTTACGACAATGAGTG---TG-----TCTGCGTCGAAAGAT-G
TGGGTAATCTTCTCAATCGTAGCCTTGCTGGGGATTGAGCCTTGAAATTATTGCTCATGA
ACCTGGAATTCCTCGTAAGTACGAGTCACCAGCTCGTGCTGAATACGTCTCTGCCCTTTG
TACAC-ACCGCCCGTCGCTACTACCGATTGAATGATTCGGTGAGGGCATGGGATTGAT--
-------CGGTTTCGTTCAT-------------TGTAAACTGGTCGAGAGCCTGTCCAAG
CTGCATCAGTCAGAG--A------------------------------------------
-------------
>Sphaerospora rutili n. sp.
-----------GCCAGCCAGTTATGATAGGCTTGTCTCAAGGACTAAGCCATGCATGCCT
AAGTTCATACCTATACAAGGTGAAACTGCGAATCGCTCAGTAAATCAGTTATTGTTTCTT
TGATCGTACCGAGATGTGCGCTAGTG-------------TGTTCCACTGGCCTCATCACA
CAT-TGGATAACTGTGGGAA-ACTAGAGCTAATACATGTCAAC-----------TGCTAT
C-----ACGGGGTAGCGTGCATTTGTTCGCCCATTCCAAAACCAACACTGAC-TGATCTA
AACACACGGAGAGG----TG-AATAGCCTCTGGCAACGCTGGCTGGG----G-CCTGCC-
-----------------------------TCACGGTACG----GTTCCTTTCAGC-----
-------------------C--TGTGTGCG----CACGGGTTAGCCATGTTAACGGTGAT
TCTGAATAACTGA-TGCTGATCG---TACAGGGCCAT--TGT------------------
-----------------------------------GCCCACGATATTTCAATCAAATTCC
TGCCCTATCATATT-TGTTGGTAGGGTAGCGGCCTACCAAGGTGACGACGGGTGACGGGG
AATCAGGGTTCGATTCCGGAGAGGGAGCCTGAGAAACAGCTACCACGTCCAA-GGATGGC
AGCAGGCGCGCAAACTATCCAATCCAG-ATTCTGGGAGATGGTGACGAGAC--ATATTGG
GACTCACCAGCATCGCTGGTCGAGTTACCAGATAGACTACAACCTAAAACAGTGCT-AAA
TAATCAACAGGAGGGCAAGTCTGGTGCCAGCAGCCGCGGTAATA-CCAGCTCCTGTGGCC
TATATGGTCGTTGTTGCGGTTAAAAAGCTCGTAGTCGAAATACGGTGCGCTCGAAAGCTG
C--ATCAGTGGTAAGCCT-----------G-CCCAGGCTGTGTGGCATAAAAATGTCCAT
TTGTA--------CAACACA------GTCTCTCTGTCCACTGTGTGCGCGTGTGTG-ATG
TAT---------------------------------------------------------
-----------GGTTGTGTG----CGTGTAACAG-CGTCACACATCCCTCTCGCCACACA
CT-CTCGCACTA--------TGCGTGT---------------------------------
------------------------------------------------------------
---GATGG-CGTGCGTGTGCAG--ATCAT------------------GGCTTTGAGC---
------------------------------------------------------------
----------------------TTGTTGTAATTATCTA-----TGGC----------CAG
TCACAC------CACG--TCTGTATGATGCAGTTGT-----------------GCACTGT
-----------------------------GGTAG-TGCGCTGCTGTTTG-CCTCTCTCGT
GTGCTCTCC----------------------------ACCTCC-GGGTGGAGCGTGT--G
TGAA-AGAGCAGGCAGTGG-CC-----TGCCACAGTGTTTTACCATTGGGACAGCATTAG
AGTGCGCT--TTCTCGTCCAGCTTCAGTGCGTGTATGGTTGTGCGTGAGCGTGTGGT---
---TGTGACCCTGTGTCATG-----TACTCTCGTATCTAAATCACCCTTCCTT----GCC
TCTTATCCTTCAGTG---GATACACTG-AAC--GCTGAGCGAATTGTGCCTTGAGTAAAA
TAGAGTGCTCAAAGCAGGCTAGGCATG-------------------------T-AACAGT
GTCATTGCCCGTATACTCCAGCATGGAACGAATGTCCAATTGCTTGAACCACCCTGC-GA
CCTGGTTTGTTGGTTGAAAGTG-------------CGGGTGTGTGTGGTGAAACRCACA-
------------TGCTCGTAYTTCGGTACATGTGTGTGGTGTGTG-TGATCATGTATCCG
ACGCTG-----TGTGTGTGAACTCCAGGCCGTATCCGCAAATGTGTGTACCCGTGATAT-
-TTGTAAA------TATGT-------------ATGTAGGCAGGACCAGGGCCTGTATATT
TTTATAGCA------------TCATGTT-TCACTCTCACTTGTGTGTGTTC---------
------------------------------------------------------------
----------GTGTGCATGGTGTGTCGT------GTAGTATGAAATAT------------
-------------------AATGTGTGCGTGCGAGCTT-CTGCCCTGCCTTTACTTGCGT
GTCCGCACACACTGTTATGTGCAGTGT------GTG---CCTCGCAAGAGTCTTC---AT
CACCACCCACAC------------------------------------------------
--------------------------------------------TCTCAAGTGTGCGAGT
GCGTCGAGCT----GGCTG--GTATGAGGTGGTACTTGCGTTTTGCGT---------GCA
CTTACTCTCGACCTACCCTGTGTTGAA----TAAATGTGTGCACATC-------------
------------------------------------------------------------
------------------------------------------------------------
----------------------GTGT-CACA-----------------------------
---CA-CTGCCCCGGGAACAATACCACTTG----TGCGTATGGGTATCGGTTAACAGAGA
--CATTT-GGGGGCATTGGTATTTGGCCGC-GAG-AGGTGAAATTCTGAGACCGGTCAAA
GACTGACGATTGCGAAAGCATCTGCCAAAGGTGTCTTCATTGACCAAGAACGACAGTTAG
GGGATCGAAGATGATCAGATACCGTCGTAGTCCTA--ACTGTAAACTATGCCAACCA--G
GGCTCAGGCCGGATC-GTGTATATTG----------------------------------
------------------------------------------------AAATTGAA----
TTTCATATAACTTTGATCCAGGTTGGGCCCCCC-GGGAAACCTAAAGTGGGTGGGTTCCG
GGGGGAGTATGGTTGCAAGGCTGAAACTTAAAGGAATTGACGGA-AGGGCACCACCAGGA
GTGGAGCCTGCGGCCTAATTTGACTCAACACGGGGAATCTCACCAGGTCCGGACATCGGA
AGGATTGACAGACTGATAGATCTTTCATGATTCGGTGAAT-GGTGGTGCAYGGCCGTTCT
TGGTTGGTGGAGTG-ATTTGTCTGGTTT-ATTCCGTG--AACGAGCGCAACCACAGCCTC
-TATTTTGGCCGTACGAAAGGCTACTGCCCTGTGT--------------GTGGT-G----
--TGT--TT------------ACGCACACT------------------------------
----------------------------------------------------G--TGCGC
AGGGTGC----GT--------ATGTGA--ATTTGCCACTAATCGTGCTGGCACGCTAAGT
TTCCAT--CA---------TGTGGGT----------------------------------
GATGCACGTGTGC---GTATCT-CTGTGAGACATGTGTGTGTTGTTGATGTGCATTCCAA
ACG--CTGTTGTGCTGCGCCAGCAT-----------------------GTATGCTGGCA-
-ATGGA-CTAGATGACGATCGTGATGACTCGC-CAGG----------CTGTCC-GTTGTA
CTGTGTT-GGTGATTTG------------------------------T-GTGTGGCAGCG
GTGCGTCAATGGTGCGCACATG-TTCTTGCAGTAGGAT----------------------
----------------GCGTTA--CTGTGCACTGTTTG-TGTGGTGGAAATGTGTCAG-A
TATATGTCGATTGGTGGGTGTTCGTGCGCCTTCATAGAGGGACT-ACCGG-T---GGC--
----AAATCGGTGGAAGTGTGGCAATAGCAGGTCAGTGATGCCCTTCGATGTTCTGGGCT
GCACGCGTGCTACAATGGTTACGACAATGAGTG---TG-----TCTGCGTCGAAAGAT-G
TGGGTAATCTTCTCAATCGTAGCCTTGCTGGGGATTGAGCCTTGAAATTATTGCTCATGA
ACCTGGAATTCCTCGTAAGTACGAGTCACCAGCTCGTGCTGAATACGTCTCTGCCCTTTG
TACAC-ACCGCCCGTCGCTACTACCGATTGAATGATTCGGTGAGGGCATGGGATTGAT--
-------CGGTTTCGTTCAT-------------TGTAAACTGGTCGAGAGCCTGTCCAAG
TTGCATCA----------------------------------------------------
-------------
>Sphaerospora sp. ex Abramis brama
--------------------------------------------------ATGCATGCCT
AAGTTCATACCTATACAAGGTGAAACTGCGAATCGCTCAGTAAATCAGTTATTGTTTCTT
TGATCGTACCGAGATGTGCGCTAGTG-------------TGTTCCACTGGCCTCATCACA
CAT-TGGATAACTCTGGGAA-ACTAGAGCTAATACATGTCAAC-----------TGCTAT
C-----ACGGGGTAGCGTGCATTTGTTCGCCCATTCCAAAACCAACACTGAC-TGATCTA
AACACACGGAGAGG----TG-AACAACCTCTGGCAACGCTGGCTGGG----G-TCTGCCA
GGGGCGTGCAAGC--GT------------CTCTGGTACG----GTTCCTTTCAGC-----
-------------------C--TGTGTGCG----CACGGGTTAGCCATGTTAACGGTGAT
TCTGAATAACTGA-TGCTGATCG---TACAGGGCCAT--TGT------------------
-----------------------------------GCCCACGATATTTCAATCAAATTCC
TGCCCTATCATATT-TGTTGGTAGGGTAGCGGCCTACCAAGGTGACGACGGGTAACGGGG
AATCAGGGTTCGATTCCGGAGAGGGAGCCTGAGAAACAGCTACCACGTCCAA-GGATGGC
AGCAGGCGCGCAAACTATCCAATCCAG-ATTCTGGGAGATGGTGACGAGAC--ATATTGG
GACTCACCAGCATCGCTGGTCGAGTTACCAGATAGACTACAACCTAATACAGTGCTAAAA
TAATCAACAGGAGGGCAAGTCTGGTGCCAGCAGCCGCGGTAATA-CCAGCTCCTGTGGCC
TATATGGTCGTTGTTGCGGTTAAAAAGCTCGTAGTCGAAATACGGTGCGCTCGAAAGCTG
C--ATCAGTGGTAAGCCT-----------G-CCCAGGCTGTGTGGCATTAAAATGTCCGT
TTGTG--------CAACACACATATCAGCTCTCTGTCTACTGTGTGCGCGTGTGTG-AT-
------------------------------------------------------------
--------------------------------------------CATCACTGGTCACACA
CT-CTCGCATTA--------TGTGTGT---------------------------------
------------------------------------------------------------
---GGTGG-CGTGCGTGTGCAGATATCAT------------------GGCTTTGAGCGT-
------------------------------------------------------------
----------------------GTGTTGTATTAATATA-----TGGT----------CAG
TCATTT------ACGG--CCTGTGTGATGCAGTTAC-----------------GCACTGT
-----------------------------GGTAGTTGTGTTGCTGTCTG-CTTCTCTTGT
GTGCTGTGCGTGCGTGTCGCCTCACCTTCACGGGTGAGCGCGC-GCGTGCACAGTGT--G
CGGG-AGGGTGGGCAGTGG-CC-----TGCCACAGTGTTTTACCATTGAGACAGCATTAG
AGTGCGCT--TTCTCGCCCAGCTTCAGTGCGTGTTTGGTTGCG-GTGAGCGTGGCGT--T
GTGTGTGGCCTTGCGTCACA---CCGACTCGCGTATCTAAATCACTCTATCAC----TCC
TCATATCCTTCAGTG---GATACACTG-AAC--GCTGAGCGAATTGTGCCTTGAGTAAAA
TAGAGTGCTCAAAGCAGGCTAGGCATG-------------------------T-AACAGT
GTCATTGCCCGTATACTCCAGCATGGAACGAATGTCCAATTGCTTGAACCACCCTGC-GG
CCTGGTTTGTTGGTTGAAAGTG-------------TGAGTGTGTGTGGTAATACACATG-
------------TGCTTGCACTTCGGTACATGTATGTGGTGTGTGATGATCATGTGTCCG
ACGCTG-----TGTGTGTGAACTCCAGGCCGTATCCGCAAATGTGTGTACCCGTGATAT-
-TTGTAAA------TATGT-------------ATGTAGGCAGGACCAGGGCCTGTATATT
GTTATAGCA------------TCATGTTCTCACTCTCTCACGTGTGTGATT---------
------------------------------------------------------------
----------GTGTGCATGGTGTGTCGT------GTAGTATGAAATAT------------
-------------------AATGTGTGCGTGCGTGCTA-CAGCCCTGCCTTTACTTGCGT
GTCCGCACACACTGTTATGTGCGGTGT------GTG---CCTCGCGAGAGTCTGCAGAAC
CGCCACCCACAC------------------------------------------------
--------------------------------------------TCTCATGTGTGCGAGT
GGGTCTGACTGT-GGGCTG--GTACGAGGAAGTACGTGCGCTATGCGT---------ACA
CTTACTCTCGACCTACCCTGTGTGTG-----TAAATGTGTGCGCTC--------------
------------------------------------------------------------
----------------------------------------------------GCACACTG
TTG------------TGTGTTTGTGT-CACA-----------------------------
---CA-CTGCCCCGGGAACAATACCACTTG----TGCGTATGGGTATCGGTTAACAGAGA
--CATTT-GGGGGCATTGGTATTTGGCCGC-GAG-AGGTGAAATTCTGAGACCGGTCAAA
GACTGACGATTGCGAAAGCATCTGCCAAAGGTGTCTTCATTGACCAAGAACGACAGTTAG
GGGATCGAAGATGATCAGATACCGTCGTAGTCCTA--ACTGTAAACTATGCCAACCA--G
GGCTCAGGCCGGATC-GTGTATATTG----------------------------------
------------------------------------------------AAATAGAA----
TTTCATATAACTTTGATCCAGGTTGGGCCCCCC-GGGAAACCTAAAGTGTGTGGGTTCCG
GGGGGAGTATGGTTGCAAGGCTGAAACTTAAAGGAATTGACGGA-AGGGCACCACCAGGA
GTGGAGCCTGCGGCCTAATTTGACTCAACACGGGGAATCTCACCAGGTCCGGACATCGGA
AGGATTGACAGACTGATAGATCTTTCATGATTCGGTGAAT-GGTGGTGCATGGCCGTTCT
TGGTTGGTGGAGTG-ATTTGTCTGGTTT-ATTCCGTG--AACGAGCGCAACCACAGCCTC
-TATTTTGGCCGTACGAAAGGCTACTGCCCTGTGT--------------GTGGT-G----
--TGT--TT------------ACGCACACT------------------------------
----------------------------------------------------G--TGCAC
AGGGTGC----GT--------ATGTGA--ATTTGCCACTGGTCGTGCTGGCACGCTAAGT
CTCCAT--CA---------TGTGGGT----------------------------------
GGTGTGCGTGTGC---GTGTCT-CTGCGAGACATGTGTGTGTTGTTGATGTGCATTCCAA
ACG--CTGCTGTGCTGCGCCAGCAT-----------------------GTATGCTGGCA-
-ATGGA-CTAGATGACGATCGTGATGACTCGC-CAGA----------CTGTCCTGTTGTA
CTGTGTT-GGTGA-TTG------------------------------T-GTGTGGCAGCG
GTGCATCAATGATGTGCACGTG-CTCTTGCAGTAGGAT----------------------
----------------GCGTTA--CTGTGCACTGTCTG-TGTGGTGGAGATGTGTCAG-A
TATATGTCGATCAGTGGGTGTTCGTGCGCCTTCATAGAGGGACT-ACCGG-T---GGC--
----AAATCGGTGGAAGTGTGGCAATAGCAGGTCAGTGATGCCCTTCGATGTTCTGGGCT
GCACGCGTGCTACAATGGTTACGACAATGAGTG---TG-----TCTGCGTCGAAAGAT-G
TGGGTAATCTTGTCAATCGTAGCCTTGCTGGGGATTGAGCCTTGAAATTATTGCTCATGA
ACCTGGAATTCCTCGTAAGTACGAGTCACCAGCTCGTGCTGAATACGTCTCTGCCCTTTG
TACAC-ACCGCCCGTCGCTACTACCGATTGAATGATTCGGTGAGGGCATGGGATTGAT--
-------CGGTTTCGTTCAT-------------TGTAAACTGGTCGAGAGCCTGTCCAAG
CTGCAT------------------------------------------------------
-------------
>Sphaerospora gutta n. sp.
-------TTGATCCTGCCAGGTATGATAGGCTTGTCTCAAGGACTAAGCCATGCATGCCT
AAGTTCATACCTATACAAGGTGAAACTGCGAATCGCTCAGTAAATCAGTTATTGTTTCTT
TGATCGTACCGAGATGTGTGCTAGTG-------------TGTTCCACTGGCCTCATCACA
CAT-TGGATAACTCTGGGAA-ACTAGAGCTAATACATGTCAAC-----------TGCTAT
C-----ACGGGGTAGCGTGCATTTGTTCGCCCATTCCAAAACCAACACTGGC-TGATCTA
AACACACGGAGAGG----TG-AATAACCTCTGGCAACGCTGGCTGGG----GCTGTGCC-
-GGGC----AA--------------------CTGGTACG----GCTCCTTTCAGC-----
-------------------C--TGTGTGCG----CACGGGTTAGCCATGTTAACGGTGAT
TCTGAATAACTGA-TGCTGATCG---TACAGGGCCAT--CGT------------------
-----------------------------------GCCCACGATATTTCAATCAAATTCC
TGCCCTATCATATT-TGTTGGTAGGGTAGCGGCCTACCAAGGTGACGACGGGTAACGGGG
AATCAGGGTTCGATTCCGGAGAGGGAGCCTGAGAAACAGCTACCACGTCCAA-GGATGGC
AGCAGGCGCGCAAACTATCCAATCCAG-ATTCTGGGAGATGGTGACGAGAC--ATATTGG
GACTCACCAGCATCGCTGGTCGAGTTACCAGATAGACTACAACCTAAAACAGTGCTAAAA
TAATCAACAGGAGGGCAAGTCTGGTGCCAGCAGCCGCGGTAATA-CCAGCTCCTGTGGCC
TATATGGTCGTTGTTGCGGTTAAAAAGCTCGTAGTCGAAATACGGTGCGCTCGAAAGCTG
C--ATCAGTGGTAAGCCT-----------G-CCCAGGCTGTTTGACATTAAAATGGCCAT
TTGTG--------CATCATT------GGCTCTCTG-CCACTGTGTGCGCGTGTGTGAATG
CAT---------------------------------------------------------
-----------GGGTGGGTGG--CAGTGTAAAAG-CTACACCCATCCCTCTCGTCACACA
CT-CTCGCATTA--------TGTGTGT---------------------------------
------------------------------------------------------------
---GATGG-CGTGCGTGTGCAG--ACCAT------------------GGCTCTGAGC---
------------------------------------------------------------
----------------------TCGTTGCAGTAATATA-----TGGC----------CAG
TCACTC-------TGG--TCTGTGTGATGCAGTTGT-----------------GCACTGT
-----------------------------GGTAGCTGTGCTGCTGTCTG-CCTCTCTTGT
GTGCTCTCC----------------------------ACCTCC-GGGTGGAGCGTGT--G
TGAG-AGAGCAGGCAGTGG-CC-----TGCCACAGTGTTTTACCATTGAGACAGCATTAG
AGTGCGCT--TTCTCGTCCAGCTTCAGTGCGTGTTTGGTTGCGTGTGAGCGTGT-GT--G
TGCTGTGGCCTCGCGTCAC-----CAACACTCGTATCT-AATCACCGTACCTC----TCC
TCATATCCTTCAGTG---GATACACTG-AAC--GCTGAGCGAATTGTGCCTTGAGTAAAA
TAGAGTGCTCAAAGCAGGCTAGGCATG-------------------------T-AACAGT
GTCATTGCCCGTATACTCCAGCATGGAACGAATGTCCAATTGCTTGAACCACCCTGC-GG
CCTGGTTTGTTGGTTGAAAGTG-------------TGAGTGTGTGTGGTGAAACACACA-
------------TGCTTGCACTTCGGTACATGTGTGTGGTGTA---TGATCATGTGTCCG
ACGCTG-----TGTGTGTGAACTCCAGGCCGTATCCGCAAATGTGTGTACCCGTGATAT-
-TTATAAA------TATGT-------------ATGTAGGCAGGACCAGGGAGTGTATAAT
TTTATAGCA------------TCATGTCCTCA--CTCTCACGTGTGTGATT---------
------------------------------------------------------------
----------GTGTGCATGGTGTGTCGT------GTAGTATGAAATAT------------
-------------------AATGCGTGCGTGCGTGCTA-CAACCCTGCCTATACTTGCGT
GTTCGCACACACTGTTATGTGCGGTGT------GTG---TCGCGTGAGAGTC------GT
CGCCACCCACAC------------------------------------------------
--------------------------------------------TCCTATGTGTGATGGT
GGGACAGAC-----GGCTG--GTACGAGGTTGTACTCGTGTTATGCGT---------GCG
CTTACTCTCGACCCTCCCTGTGTGTA-----TATGTGTGTGAACGTGTGCCTGCAGCAAC
AAATGCCCTCGCCCTCCAGCTGGACATATTAACAATCAAGCGGACGCGTCTTTGGACAGT
CCTCATCATGTGTGAGGTAGTGTGTCTTGGCGTCCTGACTCTGTGAGACGAGGCGCATAG
CTGAC--------ACGGTGTGTGTGT-CACA-----------------------------
---CACCTGCCCCGGGAACAATACCACTTG----TGCGTATGGGTATCGGTTAACAGAGA
--CATTT-GGGGGCATTGGTATTTGGCCGC-GAG-AGGTGAAATTCTGAGACCGGTCAAA
GACTGACGATTGCGAAAGCATCTGCCAAAGGTGTCTTCATTGACCAAGAACGACAGTTAG
GGGATCGAAGATGATCAGATACCGTCGTAGTCCTA--ACTGTAAACTATGCCAACCA--G
GGCTCAGGCCGGATC-GTGTATATTG----------------------------------
------------------------------------------------AAATAGAA----
TTTCATATAACTTTGATCCAGGTTGGGCCCCCC-GGGAAACCTAAAGTGTGTGGGTTCCG
GGGGGAGTATGGTTGCAAGGCTGAAACTTAAAGGAATTGACGGA-AGGGCACCACCAGGA
GTGGAGCCTGCGGCCTAATTTGACTCAACACGGGGAATCTCACCAGGTCCGGACATCGGA
AGGATTGACAGACTGATAGATCTTTCATGATTCGGTGAAT-GGTGGTGCATGGCCGTTCT
TGGTTGGTGGAGTG-ATTTGTCTGGTTT-ATTCCGTG--AACGAGCGCAACCACAGCCTC
-TATTTTGGCCGTACGAAAGGCTACTGCCCTGTGT--------------GTGGT-G----
--TGTGGTA------------ACACACATT------------------------------
----------------------------------------------------G--TGCAC
AGGGTGC----GT--------ATGTGA--ATTTGCCACTGATCGTGCTGGCACGCTAAGT
CTCCAT--CA---------TGTGTGC----------------------------------
GAGGTGCGTGTGC---GTGTCT-CTGTGAGACATGTGTATGTTGTTGATGCGCATTCCAA
ACG--CTGCCGTGCTGCGCCAGCAT-----------------------GCAAGCTGGCA-
-ATGGA-CTAGATGGCGATCGTGATGACTCGC-CAGA----------CTGTCCTGTTGTA
CTGTGTT-GGTGA-TTG------------------------------T-GTGCGGTAGCG
GTGTGTTGATGATGTGCACATG-ATCTTGCAGTAGGAT----------------------
----------------GCGTTA--CTGTGCCTTGTGTG-TGTGGTGGAGATGTGTCAG-A
TATATGTCGATCGGTGGGTGTTCGTGCGCCTTCATAGAGGGACT-ACCGG-T---GGC--
----AAATCGGTGGAAGTGTGGCAATAGCAGGTCAGTGATGCCCTTCGATGTTCTGGGCT
GCACGCGTGCTACAATGGTTACGACAATGAGTG---TG-----TCTGCGTCGAAAGAT-G
TGGGTAATCTTCTCAATCGTAGCCTTGCTGGGGATTGAGCCTTGAAATTATTGCTCATGA
ACCTGGAATTCCTCGTAAGTACGAGTCACCAGCTCGTGCTGAATACGTCTCTGCCCTTTG
TACAC-ACCGCCCGTCGCTACTACCGATTGAATGATTCGGTGAGGGCATGGGATTGAT--
-------CGGTTTCGTTCAT-------------TGTAAACTGGTCGAGAGCCTGTCCAAG
CTGCATCA----------------------------------------------------
-------------
>Sphaerospora squalii n. sp.
TACCTGGTTGATCCTGCCAGGTATGATAGGCTTGTCTCAAGGACTAAGCCATGCATGCCT
AAGTTCATACCTATACAAGGTGAAACTGCGAATCGCTCAGTAAATCAGTTATTGTTTCTT
TGATCGTACCGAGATGTGTGCTAGTG-------------TGTTCCACTGGCCTCATCACA
CAT-TGGATAACTCTGGGAA-ACTAGAGCTAATACATGTCAAC-----------TGCTAT
C-----ACGGGGTAGCGTGCATTTGTTCGCCCATTCCAAAACCAACACTGAC-TGATCTA
AACACACAGAGGGG----TGTAAAAACCCCTGGCAACGCTGGCTGGG-----ATCTGCCA
GGGGCGTGCAAGC--GT------------CTCTGGTACG----GTTGCTTTCAGC-----
-------------------C--TGTGTGCG----CACGGGTTAGCCATGTTCACGGTGAT
TCTGAATAACTGA-TGCTGATCG---TACAGGGCCAT--TGT------------------
-----------------------------------GCCCACGATATTTCAATCAAATTCC
TGCCCTATCATATT-TGTTGGTAGGGTAGCGGCCTACCAAGGTGACGACGGGTAACGGGG
AATCAGGGTTCGATTCCGGAGAGGGAGCCTGAGAAACAGCTACCACGTCCAA-GGATGGC
AGCAGGCGCGCAAACTATCCAATCCAG-ATTCTGGGAGATGGTGACGAGAC--ATATTGG
GACTCACCAGCATCGCTGGTCGAGTTACCAGATAGACTACAACCTAAAACAGTGCTAAAA
TAATCAACAGGAGGGCAAGTCTGGTGCCAGCAGCCGCGGTAATA-CCAGCTCCTGTGGCC
TATATGGTCGTTGTTGCGGTTAAAAAGCTCGTAGTCGAAATACGGTGCGCTCGAAAGCTG
C--ATCAGTGGTAAGCCT-----------G-CCCAGGCTGTGTGGCAT--ACATGTCCAT
TTGTG--------CAGCACT------GTCTCTCTGTCCACTGTGGGTGCGTGTGTG-ATG
-AT---------------------------------------------------------
-----------GGTTACGTGC--AGGTGTCAAAGCCCGCACGCATCCCTCTCTTTGCACA
CT-CTCGGTCTA--------TGTGGTT---------------------------------
------------------------------------------------------------
---GATGG-CGTGCACCCACAG--ATCAT------------------GGCTGAGAGC---
------------------------------------------------------------
----------------------TTGTTGTAGTAATATA-----TGGC----------CAG
TCACAC-------TGG--CCTGTGTGATGCAGTTAC-----------------GCACTGT
-----------------------------GGTAG-TGTGCCGCTGTCTGTCTTCTTTCGT
GTGCCCTCC---------AYTACATGCACACTCGTGTGTGTGTGGTGGGGAGTGTGT--G
GGTG-ATGGCCGGCAGTGG-CC-----TGCCATGGTGTTTTACCATTGAGACAGCATTAG
AGTGCGCT--TTCTCGTCCAGCTTCAGTGCGTGTTTGGCTGCGGGTGAGCGCGCTGT---
---TATGGCCTCGCGTCATG-----TACAGGCGTATCTAAATCACTGCGCCTCATTACTT
TCATATCCTTCACTG---GATACACTG-AAC--GCTGAGCGAATTGTGCCTTGAGTAAAA
TAGAGTGCTCAAAGCAGGCTAGGCATG-------------------------T-AACAGT
GTCATTGCCCGTATACTCCAGCATGGAACGAATGTCCAATTGCTTGAACCACCCTGC-GG
CCTGGTTTGTTGGTTGAAAGCG-------------TGAGTGTGTGCGGTAAGACGTACA-
------------TGCTTGCGCTTCGGTGCATATGTGTGGTGTGTG-TGATTATGTGTCCG
ACTCTG-----TGTGTGTGAACTCCAGGCCGTATCCGCAAATGTGTGTACCCGAGATATT
ATTGTATA------AATGT-------------ATGTAGGCAGGACCAGTGTGTGTATAAT
TGTATAGCG------------TCATGTTCTCG----CCCTCATGTGTGAGG---------
------------------------------------------------------------
----------GTGCACATGGCGTGTCGT------GTGGTATGAAATAT------------
-------------------AATGTGATCGTGCGTGCTA-CGGCCCTGCCTTTACTTGCGT
GTTCGCACACACGGTTATGTGCAGTGT------GTG---TCGCGTGAGAGTGAGC-----
-----CCCATAT------------------------------------------------
--------------------------------------------TATTATATGGAT----
--------------CACTG--GCATGAGGACGTACACGCGTTATGCGA---------GCG
CTTACCCTCGACTCACTCTGTGTATT-----TGTATGTGTGCATGTGCCTGCA-------
------------------------------------------------------------
----------------------------------------------------GCGTATAG
CTGGC--------ATGGTGCGTGCAC-CG-G-----------------------------
---CACCTGCCCCGGGAACAATACCACTTG----TGCGTATGGGTATCGGTTAACAGAGA
--CATTT-GGGGGCATTGGTATTTGGCCGC-GAG-AGGTGAAATTCTGAGACCGGTCAAA
GACTGACGATTGCGAAAGCATCTGCCAAAGGTGTCTTCATTGACCAAGAACGACAGTTAG
GGGATCGAAGATGATCAGATACCGTCGTAG-CCTA--ACTGTAAACTATGCCAACCA--G
GGCTCAGGCCGGATC-GTGTATATTG----------------------------------
------------------------------------------------AAATAGAA----
TTTCATATAACTTTGATCCAGGTTGGGCCCCCC-GGGAAACCTAAAGTGTGTGGGTTCCG
GGGGGAGTATGGTTGCAAGGCTGAAACTTTAAGGAATTGACGGAGAGGGCACCACCAGGA
GTGGAGCCTGCGGCCTAATTTGACTCAACACGGGGAATCTCACCAGGTCCGGACATCGGA
AGGATTGACAGACTGATAGATCTTTCATGATTCGGTGAAT-GGTGGTGCATGGCCGTTCT
TGGTTGGTGGAGTGAATTTGTCTGGTAT-ATTCCGTG--AACGAGCGCAACCACAGCCTC
TTAATTTGGCTGTACGAAAGGCTACTGCCCTGCGT--------------GTGGTGG----
--TGT--TA------------ACGCACACT------------------------------
----------------------------------------------------G--TGCGT
AGGGTGT----GT--------ATGTGA--TTTTCCCCCCAGTCGTGGTGGTACGATAAGT
CTCCAT--C---------GTGTGTGT----------------------------------
GGCGCATGGGTGT---GGGTCT-CTGTGAGACGTGTGTGTGTTGTTGGTGGATAT-CT-A
ACG--CTGCCGTGCTGCGTCAGCAT-----------------------GTATGCTGGCA-
-ATGGA-CTAGATGGCAATCGTGATGACTTGC-CAGA----------CTGTCCTGTTGTA
CTGTGTT-GGTGA-GTG------------------------------T-GTGCGGTAGCG
GTTCATTGATGATGTGCACATG-TTCTTGCAGTAGGGC----------------------
----------------GTGCAT--CTGTGTGCCTTGTG-TGTGGTGGAGATGTGTCAG-A
TATATGTCGATTGGTGGGTGTTCGTGCGCCTTCATAGAGGGACT-ACCGG-T---GGC--
----AAATCGGTGGAAGTGTGGCAATAGCAGGTCAGTGATGCCCTTCGATGTTCTGGGCT
GCACGCGTGCTACAATGGTTACGACAATGAGTG---TG-----TCTGCGTCGAAAGAT-G
TGGGTAATCTTCTCAATCGTAGCCTTGCTGGGGATTGAGCCTTGAAATTATTGCTCATGA
ACCTGGAATTCCTCGTAAGTACGAGTCACCAGCTCGTGCTGAATACGTCTCTGCCCTTTG
TACAC-ACCGCCCGTCGCTACTACCGATTGAATGATTCGGTGAGGGCATGGGATTGAT--
-------CGGTTTCGTTTA-----------------------------------------
------------------------------------------------------------
-------------
>Sphaerospora diversa n. sp. (Leuciscus idus)
------------------------------------------------CCATGCATGCCT
AAGTTCATACCTATACAAGGTGAAACTGCGAATCGCTCAGTAAATCAGTTATTGTTTCTT
TGATCGTACCGAGATGTGCGCCAGTG-------------TGTTCCACTGGCCTCATCACA
CAT-TGGATAACTCTGGGAA-ACTAGAGCTAATACATGTCAAC-----------TGCTAT
C-----ACGGGGTAGCGTGCATTTGTTCGCCCATTCCAAAACCAACACTGGC-TGATCTA
AACACACGGAGTGGGCCCTAAACCAGCCCCTGGTAACGCTGGCTGTG----G-CTGGCCA
G--------------GT------------CTCCTGGTTG----GCTGCTTTCAGC-----
-------------------C--TGTGTGCG----CACGGGTCAGCCATGTTCACGGTGAT
TCTGAATAACTGA-TGCTGATCG---TACAGGGCCAC--TGT------------------
-----------------------------------GCCCACGATATTTCAATCAAATTCC
TGCCCTATCATATT-TGTTGGTAGGGTAGCGGCCTACCAAGGTGACGACGGGTAACGGGG
AATCAGGGTTCGATTCCGGAGAGGGAGCCTGAGAAACAGCTACCACGTCCAA-GGATGGC
AGCAGGCGCGCAAACTATCCAATCCAG-ATTCTGGGAGATGGTGACGAGAC--ATATTGG
GACTCACCAGCATCGCTGGTCGAGTTACCAGATAGACTACAACCTAATACAGTGCTAAAA
TAATCAACAGGAGGGCAAGTCTGGTGCCAGCAGCCGCGGTAATA-CCAGCTCCTGTGGCC
TATATGGTCGTTGTTGCGGTTAAAAAGCTCGTAGTCGAAATACGGTGCGCTCGAAAGCTG
C--ATCAGTGGTAATGCT-----------G-----------------CGCGCAGGTCTGC
TCACA--------GTCCAC-------GGCTCTCTGTCCACTGTGTGCGTGTGTGTG----
------------------------------------------------------------
---------------------------------------GCCCATTCCATGAGCCACACA
CT-CTCACGCTT--------TGTGCGT---------------------------------
------------------------------------------------------------
---GACGG-TATGCGCACACAGA-ATCAT------------------GGCTCTGAGT---
------------------------------------------------------------
-------------------------------GAACGTG-----CTGT----------AGT
TTATTA-------TGG--CCTGTCAAATGCAGTTAC-----------------GCACTCT
-----------------------------GGCG--TGTGTCGCTGGTCGTGCCCTCGTGT
GCCTGCTCA-------------------------------CTCACGTGAGTAGGTGT--G
CGGG-GGTGCGGCCTGGGG-CC-----TGCCAGGGTGTTTTACCATTGAGACAGCATTAG
AGTGCGCT--TTCTCGTCCAGCTACAGTGTGTGTCTGACTGCGTGTGAGCGCGCTGT---
------------------CATTCGTGACTCGCGTA-CTAAATCACCGCGTCAG----GCC
TCATATCCTTCAGTG---GATACACTG-AAC--GCTGAGCGAATTGTGCCTTGAGTAAAA
TAGAGTGCTCAAAGCAGGCTAGGCATG-------------------------T-AACAGT
GTCATTGCCCGTATACTCCAGCATGGAACGAATGTCCAATTGCTTGAACCACCCTGC-GG
CCTGGTTCGTTGGTTGAAAGTG-------------TGAGTGCGTGTGGTAAGACACACG-
------------TGCTTGCACTTCGGTACACGTGTGTGGTGTG---TGATTATGTGTTGC
GCATCG-----TGTGTGTGAACTCCAGGCCGTATCCGCAAATGTGTGTACCCGTGATGAT
ATTGTAAA------TATGC-------------ATGTAGGCAGGACCAGGGTGTGTGTAA-
--TATAGTG------------TCATGTTCTCACTCTCACACGTGTGTGAGA---------
------------------------------------------------------------
----------GTGCCCATGATGTGTCGT------GTAGTATGAAATAT------------
-------------------AATGCGCACGTGCGAGCCAGTCGCCCTGCCTTTACTCACGC
GGTCACACACACTGTTATGTGCAGTGT------GTG---TCGCGTGAGAGTCATC-----
------------------------------------------------------------
------------------------------------------------------------
------GCACGA-TGGCTGGTGTAGGAGGCGGCACTCGCGCTATGCGT---------GCG
CTTACTCTCGACTCACCCTGTGTGTG-----TATGTGTGCGC------------------
------------------------------------------------------------
------------------------------------------------------------
---------------TATATTCTAGCGCACA-----------------------------
---CACCTGCCCCGGGAACAATACCACTTC----TGCGTATGGGTATCGGTTAACAGAGA
--CATTT-GGGGGCATTGGTATTTGGCCGC-GAG-AGGTGAAATTCTGAGACCGGTCAAA
GACTGACGATTGCGAAAGCATCTGCCAAAGGTGTCTTCATTGACCAAGAACGACAGTTAG
GGGATCGAAGATGATCAGATACCATCGTAGTCCTA--ACTGTAAACTATGCCAACCA--G
GGCTCA-GCCGGATC-GTGTGTATTG----------------------------------
------------------------------------------------AAATAGAA----
TTTCATACAACTTTGATTCAGGTTGGGCCCCCC-GGGAAACCTAAAGTGTGTGGGTTCCG
GGGGGAGTATGGTTGCAGGGCTGAAACTTAAAGGAATTGACGGA-AGGGCACCACCAGGA
GTGGAGCCTGCGGCCTAATTTGACTCAACACGGGGAATCTCACCAGGTCCGGACATCGGA
AGGATTGACAGACTGATAGATCTTTCATGATTCGGTGAAT-GGTGGTGCATGGCCGTTCT
TGGTTGGTGGAGTG-ATTTGTCTGGTTT-ATTCCGTG--AACGAGCGCAACCACAGCCTC
-TATTTTGGCCGTACGAAAGGCTACTGCCCTGCGT--------------GTGGT-G----
--TGT--TT------------ACGCACACT------------------------------
----------------------------------------------------G--CGCGT
AGGGTGC----GT--------ATGTGA--ATTTGCCACTAATCGTGCTGGCACACTAAGT
CTCCAT------------GTGTGTGT----------------------------------
GGTGTGTGGGTGT---ACGCCTGCCATGAGTCGTGTGTGCGTTGTTGATGCATATTCCAA
ACG--CTATCGTGCTGCGCCAGCAT-----------------------GTATGCTGGCA-
-GTGGA-CTAGATGACGATCGTGATGACTCGT-CAGA----------CTGTCC-GCTGTA
CTGTGTT-GGTGA-GTG------------------------------T-GTGCGGTAGCG
GTGTGTTGATGGCGTGCATTCG-CACTTGTGGTTCGGC----------------------
----------------GTGCAT--TTGTGCATTATTGT-GTGCATGGAGATGTGCCAG-A
TATATGTCGATTGGTGGGTGTTCGTGCGCCTTCATAGAGGGACT-ACCGG-T---GGC--
----AAATCGGTGGAAGTGTGGCAATAGCAGGTCAGTGATGCCCTTCGATGTTCTGGGCT
GCACGCGTGCTACAATGGTTACGACAATGAGTG---TG-----TCTGAGTCGAAAGAC-G
TGGGTAATCTTGTCAATCGTAGCCTTGCTGGGGATTGAGCCTTGAAATTATTGCTCATGA
ACCTGGAATTCCTCGTAAGTACGAGTCACCAGCTCGTGCTGAATACGTCTCTGCCCTTTG
TACAC-ACCGCCCGTCGCTACTACCGATTGAATGATTCGGTGAGGGCATGGGATTGAT--
-------CGGTTTCGTTCAT-------------TGTAAACTGGTCGAGAGCCTGTCCAAG
TTGCATCAGTCAGAG--GAAGTAAAA-GTCGTAACA------------------------
-------------
>Sphaerospora diversa n. sp. (Leuciscus leuciscus)
-ACCTGGTTGATCCTGCCAGGTATGATAGGCTTGTCTCAAGGACTAAGCCATGCATGCCT
AAGTTCATACCTATACAAGGTGAAACTGCGAATCGCTCAGTAAATCAGTTATTGTTTCTT
TGATCGTACCGAGATGTGCGCCAGTG-------------TGTTCCACTGGCCTCATCACA
CAT-TGGATAACTCTGGGAA-ACTAGAGCTAATACATGTCAAC-----------TGCTAT
C-----ACGGGGTAGCGTGCATTTGTTCGCCCATTCCAAAACCAACACTGGC-TGATCTA
AACACACGGAGTGGGCCCTAAACCAGCCCCTGGTAACGCTGGCTGTG----G-CTGGCCA
G--------------GT------------CTCCTGGTTG----GCTGCTTTCAGC-----
-------------------C--TGTGTGCG----CACGGGTCAGCCATGTTCACGGTGAT
TCTGAATAACTGA-TGCTGATCG---TACAGGGCCAC--TGT------------------
-----------------------------------GCCCACGATATTTCAATCAAATTCC
TGCCCTATCATATT-TGTTGGTAGGGTAGCGGCCTACCAAGGTGACGACGGGTAACGGGG
AATCAGGGTTCGATTCCGGAGAGGGAGCCTGAGAAACAGCTACCACGTCCAA-GGATGGC
AGCAGGCGCGCAAACTATCCAATCCAG-ATTCTGGGAGATGGTGACGAGAC--ATATTGG
GACTCACCAGCATCGCTGGTCGAGTTACCAGATAGACTACAACCTAATACAGTGCTAAAA
TAATCAACAGGAGGGCAAGTCTGGTGCCAGCAGCCGCGGTAATA-CCAGCTCCTGTGGCC
TATATGGTCGTTGTTGCGGTTAAAAAGCTCGTAGTCGAAATACGGTGCGCTCGAAAGCTG
C--ATCAGTGGTAATGCT-----------G-----------------CGCGCAGGTCTGC
TCACA--------GTCCAC-------GGCTCTTTGTCCACTGTGTGCGTGTGTGTG----
------------------------------------------------------------
---------------------------------------GCCCATTCCATGGGTCGCACA
CT-CTCACGCTT--------CGTGCGT---------------------------------
------------------------------------------------------------
---GACGG-TATGCGCACACAGA-ATCAT------------------GGCTCTGAGT---
------------------------------------------------------------
-------------------------------GAACGTG-----CTGT----------AGT
TTATTA-------TGG--CCTGTCAAATGCAGTTAC-----------------GCACTCT
-----------------------------GGCG--TGTGTCGCTGGTCGTGCCCTCGTGT
GCCTGCTCA-------------------------------CTCACGTGAGTAGGTGT--G
CGGG-GGTGCGGCCTGGGG-CC-----TGCCAGAGTGTTTTACCATTGAGACAGCATTAG
AGTGCGCT--TTCTCGTCCAGCTACAGTGTGTGTCTGACTGCGTGTGAGCGCGCTGT---
------------------CATTCGTGACTCGCGTA-CTAAATCACCGCGTCAG----GCC
TCATATCCTTCAGTG---GATACACTG-AAC--GCTGAGCGAATTGTGCCTTGAGTAAAA
TAGAGTGCTCAAAGCAGGCTAGGCATG-------------------------T-AACAGT
GTCATTGCCCGTATACTCCAGCATGGAACGAATGTCCAATTGCTTGAACCACCCTGC-GG
CCTGGTTCGTTGGTTGAAAGTG-------------TGAGTGCGTGTGGTAAGACACACG-
------------TGCTTGCACTTCGGTACACGTGTGTGGTGTG---TGATTATGTGTTGC
GCATTG-----TGTGTGTGAACTCCAGGCCGTATCCGCAAATGTGTGTACCCGTGATGAT
ATTGTAAA------TATGC-------------ATGTAGGCAGGACCAGGGTGTGTGTAA-
--TATAGTG------------TCATGTTCTCACTCT--CATGTATATGAGA---------
------------------------------------------------------------
----------GTGCCCATGATGTGTCGT------GTAGTATGAAATAT------------
-------------------AATGTGCACGTGCGAGCCAGTCGCCCTGCCTTTACTCACGC
GGTCACACACACTGTTATGTGCAGTGT------GTG---TCGCGTGAGAGTCATC-----
------------------------------------------------------------
------------------------------------------------------------
------GCACGA-TGGCTGGTGTAGGAGGCGGCACTCGCGCTATGCGT---------GCA
CTTACTCTCGACTCACCCTGTGTGTG-----TATGTGTGCGC------------------
------------------------------------------------------------
------------------------------------------------------------
---------------TATATTGTAGCGCACA-----------------------------
---CACCTGCCCCGGGAACAATACCACTTC----TGCGTATGGGTATCGGTTAACAGAGA
--CATTT-GGGGGCATTGGTATTTGGCCGC-GAG-AGGTGAAATTCTGAGACCGGTCAAA
GACTGACGATTGCGAAAGCATCTGCCAAAGGTGTCTTCATTGACCAAGAACGACAGTTAG
GGGATCGAAGATGATCAGATACCGTCGTAGTCCTA--ACTGTAAACTATGCCAACCA--G
GGCTCAGGCCGGATC-GTGTGTATTG----------------------------------
------------------------------------------------AAATAGAA----
TTTCATACAACTTTGATCCAGGTTGGGCCCCCC-GGGAAACCTAAAGTGTGTGGGTTCCG
GGGGGAGTATGGTTGCAAGGCTGAAACTTAAAGGAATTGACGGA-AGGGCACCACCAGGA
GTGGAGCCTGCGGCCTAATTTGACTCAACACGGGGAATCTCACCAGGTCCGGACATCGGA
AGGATTGACAGACTGATAGATCTTTCATGATTCGGTGAAT-GGTGGTGCATGGCCGTTCT
TGGTTGGTGGAGTG-ATTTGTCTGGTTT-ATTCCGTG--AACGAGCGCAACCACAGCCTC
-TATTTTGGCCGTACGAAAGGCTACTGCCCTGCGT--------------GTGGT-G----
--TGT--TT------------ACGCACACT------------------------------
----------------------------------------------------G--CGCGT
AGGGTGC----GT--------ATGTGA--ATTTGCCACTGATCGTGCTGGCACACTAAGT
CTCCAT------------GTGTGTGT----------------------------------
GGTGTGTGGGTGT---ACGCCTGCCATGAGTCGTGTGTGCGTTGTTGATGCATATTCCAA
ACG--CTATCGTGCTGCGCCAGCAT-----------------------GTATGCTGGCA-
-GTGGA-CTAGATGACGATCGTGATGACTCGT-CAGA----------CTGTCC-GCTGTA
CTGTGTT-GGTGA-GTG------------------------------T-GTGCGGTAGCG
GTGTGTTGATGGCGTGCATTCG-CACTTGTGGTTCGGC----------------------
----------------GTGCAT--CTGTGCATTATTGT-GTGCATGGAGATGTGCCAG-A
TATATGTCGATTGGTGGGTGTTCGTGCGCCTTCATAGAGGGACT-ACCGG-T---GGC--
----AAATCGGTGGAAGTGTGGCAATAGCAGGTCAGTGATGCCCTTCGATGTTCTGGGCT
GCACGCGTGCTACAATGGTTACGACAATGAGTG---TG-----TCTGCGTCGAAAGAC-G
TGGGTAATCTTGTCAATCGTAGCCTTGCTGGGGATTGAGCCTTGAAATTATTGCTCATGA
ACCTGGAATTCCTCGTAAGTACGAGTCACCAGCTCGTGCTGAATACGTCTCTGCCCTTTG
TACAC-ACCGCCCGTCGCTACTACCGATTGAATGATTCGGTGAGGGCATGGGATTGAT--
-------CGGTTTCGTTCAT-------------TGTAAACTGGTCGAGAGCCTGTCCAAG
CTGCATCAGTCAGAG--GAAGTAAAAAGTCG-----------------------------
-------------
>Sphaerospora diversa n. sp. (Squalius cephalus)
-------------CTGCCAGGTATGATAGGCTTGTCTCAAGGACTAAGCCATGCATGCCT
AAGTTCATACCTATACAAGGTGAAACTGCGAATCGCTCAGTAAATCAGTTATTGTTTCTT
TGATCGTACCGAGATGTGCGCCAGTG-------------TGTTCCACTGGCCTCATCACA
CAT-TGGATAACTCTGGGAA-ACTAGAGCTAATACATGTCAAC-----------TGCTAT
C-----ACGGGGTAGCGTGCATTTGTTCGCCCATTCCAAAACCAACACTGGC-TGATCTA
AACACACGGAGTGGGCCCTAAACCAGCCCCTGGTAACGCTGGCTGTG----G-CTGGCCA
G--------------GT------------CTCCTGGTTG----GCTGCTTTCAGC-----
-------------------C--TGTGTGCG----CACGGGTCAGCCATGTTCACGGTGAT
TCTGAATAACTGA-TGCTGATCG---TACAGGGCCAC--TGT------------------
-----------------------------------GCCCACGATATTTCAATCAAATTCC
TGCCCTATCATATT-TGTTGGTAGGGTAGCGGCCTACCAAGGTGACGACGGGTAACGGGG
AATCAGGGTTCGATTCCGGAGAGGGAGCCTGAGAAACAGCTACCACGTCCAA-GGATGGC
AGCAGGCGCGCAAACTATCCAATCCAG-ATTCTGGGAGATGGTGACGAGAC--ATATTGG
GACTCACCAGCATCGCTGGTCGAGTTACCAGATAGACTACAACCTAATACAGTGCTAAAA
TAATCAACAGGAGGGCAAGTCTGGTGCCAGCAGCCGCGGTAATA-CCAGCTCCTGTGGCC
TATATGGTCGTTGTTGCGGTTAAAAAGCTCGTAGTCGAAATACGGTGCGCTCGAAAGCTG
C--ATCAGTGGTAATGCT-----------G-----------------CGCGCAGGTCTGC
TCACA--------GTCCAC-------GGCTCTTTGTCCACTGTGTGCGTGTGTGTG----
------------------------------------------------------------
---------------------------------------GCCCATTCCATGGGTCGCACA
CT-CTCACGCTT--------CGTGCGT---------------------------------
------------------------------------------------------------
---GACGG-TATGCGCACACAGA-ATCAT------------------GGCTCTGAGT---
------------------------------------------------------------
-------------------------------GAACGTG-----CTGT----------AGT
TTATTA-------TGG--CCTGTCAAATGCAGTTAC-----------------GCACTCT
-----------------------------GGCG--TGTGTCGCTGGTCGTGCCCTCGTGT
GCCTGCTCA-------------------------------CTCACGTGAGTAGGTGT--G
CGGG-GGTGCGGCCTGGGG-CC-----TGCCAGAGTGTTTTACCATTGAGACAGCATTAG
AGTGCGCT--TTCTCGTCCAGCTACAGTGTGTGTCTGACTGCGTGTGAGCGCGCTGT---
------------------CATTCGTGACTCGCGTA-CTAAATCACCGCGTCAG----GCC
TCATATCCTTCAGTG---GATACACTG-AAC--GCTGAGCGAATTGTGCCTTGAGTAAAA
TAGAGTGCTCAAAGCAGGCTAGGCATG-------------------------T-AACAGT
GTCATTGCCCGTATACTCCAGCATGGAACGAATGTCCAATTGCTTGAACCACCCTGC-GG
CCTGGTTCGTTGGTTGAAAGTG-------------TGAGTGCGTGTGGTAAGACACACG-
------------TGCTTGCACTTCGGTACACGTGTGTGGTGTG---TGATTATGTGTTGC
GCATTG-----TGTGTGTGAACTCCAGGCCGTATCCGCAAATGTGTGTACCCGTGATGAT
ATTGTAAA------TATGC-------------ATGTAGGCAGGACCAGGGTGTGTGTAA-
--TATAGTG------------TCATGTTCTCACTCT--CATGTATATGAGA---------
------------------------------------------------------------
----------GTGCCCATGATGTGTCGT------GTAGTATGAAATAT------------
-------------------AATGTGCACGTGCGAGCCAGTCGCCCTGCCTTTACTCACGC
GGTCACACACACTGTTATGCGCAGTGT------GTG---TCGCGTGAGAGTCATC-----
------------------------------------------------------------
------------------------------------------------------------
------GCACGA-TGGCTGGTGTAGGAGGCGGCACTCGCGCTATGCGT---------GCA
CTTACTCTCGACTCACCCTGTGTGTG-----TATGTGTGCGC------------------
------------------------------------------------------------
------------------------------------------------------------
---------------TATATTGTAGCGCACA-----------------------------
---CACCTGCCCCGGGAACAATACCACTTC----TGCGTATGGGTATCGGTTAACAGAGA
--CATTT-GGGGGCATTGGTATTTGGCCGC-GAG-AGGTGAAATTCTGAGACCGGTCAAA
GACTGACGATTGCGAAAGCATCTGCCAAAGGTGTCTTCATTGACCAAGAACGACAGTTAG
GGGATCGAAGATGATCAGATACCGTCGTAGTCCTA--ACTGTAAACTATGCCAACCA--G
GGCTCAGGCCGGATC-GTGTGTATTG----------------------------------
------------------------------------------------AAATAGAA----
TTTCATACAACTTTGATCCAGGTTGGGCCCCCC-GGGAAACCTAAAGTGTGTGGGTTCCG
GGGGGAGTATGGTTGCAAGGCTGAAACTTAAAGGAATTGACGGA-AGGGCACCACCAGGA
GTGGAGCCTGCGGCCTTATTTGACTCAACACGGGGAATCTCACCAGGTCCGGACATCGGA
AGGATTGACAGACTGATAGATCTTTCATGATTCGGTGAAT-GGTGGTGCATGGCCGTTCT
TGGTTGGTGGAGTG-ATTTGTCTGGTTT-ATTCCGTG--AACGAGCGCAACCACAGCCTC
-TATTTTGGCCGTACGAAAGGCTACTGCCCTGCGT--------------GTGGT-G----
--TGT--TT------------ACGCACACT------------------------------
----------------------------------------------------G--CGCGT
AGGGTGC----GT--------ATGTGA--GTTTGCCACTAATCGTGCTGGCACACTAAGT
CTCCAT------------GTGTGTGT----------------------------------
GGTGTGTGGGTGT---ACGCCTGCCATGAGTCGTGTGTGCGTTGTTGATGCATATTCCAA
ACG--CTATCGTGCTGCGCCAGCAT-----------------------GTATGCTGGCA-
-GTGGA-CTAGATGACGATCGTGATGACTCGT-CAGA----------CTGTCC-GCTGTA
CTGTGTT-GGTGA-GTG------------------------------T-GTGCGGTAGCG
GTGTGTTGATGGCGTGCATTCG-CACTCGTGGTTCGGC----------------------
----------------GTGCAT--CTGTGCATTATTGT-GTGCATGGAGATGTGCCAG-A
TATATGTCGATTGGTGGGTGTTCGTGCGCCTTTATAGAGGGACT-ACCGG-T---GGC--
----AAATCGGTGGAAGTGTGGCAATAGCAGGTCAGTGATGCCCTTCGATGTTCTGGGCT
GCACGCGTGCTACAATGGTTACGACAATGAGTG---TG-----TCTGCGTCGAAAGAC-G
TGGGTAATCTTGTCAATCGTAGCCTTGCTGGGGATTGAGCCTTGAAATTATTGCTCATGA
ACCTGGAATTCCTCGTAAGTACGAGTCACCAGCTCGTGCTGAATACGTCACTGCCCTTTG
TACAC-ACCGCCCGTCGCTACTACCGATTGAATGATTCGGTGAGGGCATGGGATTGAT--
-------CGGTTTCGTTCAT-------------TGTAAACTGGTCGAGAGCCTGTCCAAG
TTGCATCAGTCAGAG--GAAGTAAAA-GTCGTAACAAGGCTTCCGTAGGT----------
-------------
>Sphaerospora sp. ex Ctenopharyngodon idella
----TGGTTGATCCTGCCAGTTATGATAGGCTTGTCTCAAGGACTAAGCCATGCATGCCT
AAGTTCATACCATATAAAGGTGAAACTGCGAATCGCTCAGTAAATCAGTTATCGTTTCTT
TGATTGTACCGAGATGCTGCC--------------------TT-CACCGGCAGTGTCACA
CAT-TGGATAACTCTGGGAA-ACTAGAGCTAATACATGTCAAC-----------TGCTAT
C-----TCGGGGTAGCGTGCATTTGTTCGCTTG--ACAAAACCAACACTGAC-CGATCTA
AGCGT-TGTGGCTGG--------------------TTGCTGGCTACT-------------
---GCGTGCAAACGTGT------------GTCCGG------------TTCTCAGC-----
-------------------T--GTGGCGTT----CACGGGTCGGCCACGTACACGGTGAA
TCTGAATAACTGA-TGCTGATCG---TACAGGGCCAC--TGT------------------
-----------------------------------GCCCACGATATTTCAATCAAATTTC
TGCCCTATCATATT-TGTTGGTAGAGTAGCGGCCTACCAAGGTGATGACGGGTAACGGGG
AATCAGGGTTCGATTCCGGAGAGGGAGCCTGAGAAATAGCTACCACGTCCAA-GGATGGC
AGCAGGCGCGCAAACTATCCAATCCAG-ATACTGGGAGATGGTGACGAGAC--ATATTGG
GACTCACCAGCACCGCTGGTCGAGTTACCAGATAGACTACAACCTAAAACAGTGCTAAAA
CAATCAACAGGAGGGCAAGTCTGGTGCCAGCAGCCGCGGTAATA-CCAGCTCCTGTGGCC
TATATGGTCGTTGTTGCGGTTAAAAAGCTCGTAGTTGAAATACGGTGCGCTCGAGAGCCG
T--ATCGGTGGTAAGCCT-----------G-CCCAGGGTGAACACCGC------------
--------------------------------------GCCACGAGTGTG-CAGTG----
------------------------------------------------------------
--------------GTGCCG--TCGTGCGTGTGTGTGGCTCCGGTGTGTGTCAAAACACA
CC-ACCACACCG--------CGCGCGC---------------------------------
------------------------------------------------------------
---AATGGTCCTGTGTGCCGTGCGCTGGT------------------GCCTGTGATGCA-
------------------------------------------------------------
----------------------GTGTTGTAGTCTGGCG-----TGCC----------C-G
TGCCCA--------GG--TGGGTGATGTGCGC---------------------GCGGGGT
-----------------------------GCTG--TGCCTTGACGTGTGCACGAAAGTGT
GTGCGTCTT----------------------------GGT-GTGGTGGCCCGCGTGT--G
CCTC-TCATCTGCCTGCGA-GTGTCGGCGTCAGGCTATTTTATCGTCGAGACGGCATTAG
AGCGTGCT--TTCTCGTCCGGCTTCAGTGA------------------------------
----------------------------------------------------------GA
ATTTACCCTTCACTG---GGTACACTG-AAC--GCCGGGCGAATTGTGCCTTGAGTAAAA
TAGAGTGCTCAAAGCAGGCTAGACATG-------------------------T-AACAGT
GTCATTGCCCGTATACTCCAGCATGGAACGAATGTCCAATTGCTTGAACCACCCTGC-GA
CCTGGTTAGTTGGTTGAGTGTG-------------TGAATGCTCAGTGTGCAGGGCAAG-
------------TGCTCGC------------GTACGTCGCGGG---AGATGCTGCCT---
---------------TGTGTGCGCCAGGTCGTATCCGTGGGAGTGTGTACCCAGTAAATG
TGCGTGCA---ACATGTGC--------GTGCAATGCGAGCACAGCGTTCGGGAATAAAAC
TGTGTC---------------GTGTCTCTCTCACACACACCGTGTGTGATG---------
----ATGATG--------------------------------------------------
----------ATGTGATGCAGCCCGTGT------GTGCGCTGTGACA-GTATATGAAGGT
GCG---TTTGTGCTGCAG-TGCGTGTGTGCATCTCTGCATGAT----CTACCGGCCGCGT
GTGTCCATGTGTTGTGCCACCGAGTGC------GTGGCTTCACTTGGGGGCATTGGAACC
AGCCTTGGAGTGCAT--CAT-CCC-ATCTCACTCCCGAGCGCG-----------------
-----CATGTGTATTCCACATCACTCG-----------------GGCTACGTGCAGGT-G
GGCCTCCCGGGC-CCAGTGACCCACCAGTGGCCATTTTACCCGTCTCATGCTCTCACGAG
TGTGTGCGTGGCGTGCTCTGTGTGTG-----TGCGCGCATGATATAAGGCACCGTGCGGC
AACACACCACCCTCGTTGGTGGGTTGTTGTTGTCACGCGTCTCTCAGCCAGTCTGTGAGA
GCGTGTGTG-------------------------------------------GTGCATGT
GAAATAAACAACAGGGATGTGTGCGTGCCTGTGTGTAACACTCACGCATTCTTCATCATC
AATCTCTCGCCCTGGGATCGATGCCGCTCC----CACGTATGGGTATCGGTTAACAGAAA
--CATTT-GGGGGCATTGGTATTTGGCCGC-GAG-AGGTGAAATTCTAAGACCGGCCAAA
GACTGACGATTGCGAAGGCATTTGCCAAAGATGCGTTCATTAATCAAGAACTAAGGTTGG
TGGATCGAAGACGATTAGATACCGTCGTAGTACCA--ACTGTAAACTATGCCAACCA--G
GGCTCAGGCCGGATC-GTATATATTGTGCTGC----------------------------
----------------------------------------TGCAC---CAACGTGTGCCG
GCACATATTGCATTGATCCAGGTTGGGCCCCCC-GGGAAACCTAAAGTGTTTGGGTTCCG
GGGGGAGTATGGTTGCAAGGCTGAAACTTAAAGGAATTGACGGA-AGGGCACCACCAGGA
GTGGAGCCTGCGGCCTAATTTGACTCAACACGGGGAATCTCACCAGGTCCGGACATCGGA
AGGATTGACAGACTGATAGATCTTTCATGATTCGGTGAAT-GGTGGTGCATGGCCGTTCT
TGGTTGGTGGAGTG-ATTTGTCTGGTTT-ATTCCGTG--AACGAGCGCAACCACAGCCTC
-TATTTTGGCCGTACGAAGTGACAACGCG-TGTGC--------------GTGTTTGCAAA
AATGC--GTGTGCGCGAG--CACGTGTGGT------------------------------
----------------------------------------------------GGTGGCGC
AAGCTGCTGCTGC--------ATGTGC----ATGCCATCGGCTGTGCTGGTGCGTT-AGT
CTCCGTGTGGCATCTTCT------------CCACACAC-----------ACGTCATCTAT
GGTGGTTGGCCGT---ATGCTC------AACGGACGGGGAATCGCTGGTGCATATTCCAA
ACG--GGGCAGTGTCTGATCGGCGA-----------------------TGTCGCTGGCA-
-GCGCACCCAGGTGGCAATCGTGATGAATTGT-CATA----------TTCTGGCGCTGTA
CAGTCGT-CGGTA-GTG------------------------------TGGTGCTGCTCCG
GTGTATCGGTGCCTCGCCCGTTGGGTGGTCAATTGGCC----------------------
-----------TTGATGATGATGCGTGGAGACAGCTG--CTGTGCGGGGATGTGCCGG--
--TGTTTTGGTCGATGCGTGTTCGTGCGCCTTCATAGAGGGACT-ACCGG-T---GGC--
----AAGCCGGGGGAAGTGTGACGATAGCAGGTCAGTGATGCCCTTAGATGTTCTGGGCT
GCACGCGCGCTACAATGGCGACGTCAATGAGTT---T------TCTGCATCGAAAGAT-G
TGGGTAATC-TGTCAATCGTCGCCGTGCTGGGGATTGAGCCTTGAAATTATTGCTCATGA
ACCTGGAATTCCTCGTAAGTACGAGTCACCAGCTCGTGCTGAATACGTCTCTGCCCTTTG
TACAC-ACCGCCCGTCGCTACTACCGATTGAATGATTCGATGAGGGCAAGGGATTGAT--
-------CGGTCTCACTGTC-------------TGTAGACTGGTCGAGAGCCTGTCCAAG
TTGCATCAGTCAGAG---AAG---------------------------------------
-------------
>Sphaerospora dykovae
--CCTGGTTGATCCTGCCAGTTATGATAGGCTTGTCTCAAGGACTAAGCCATGCATGCCC
AAGTTCATACCATATAAAGGTGAAACTGCGAATCGCTCAGTAAATCAGTTATTGTTTCTT
TGATTGTACCGGGACGCTGCC--------------------TT-CACCGGCAGTGTCACA
CAT-TGGATAACTCTGGGAA-ACTAGAGCTAATACATGTCAAC-----------TGCTAT
C-----TCGGGGTAGCGTGCATTTGTTCGCTTG--ACAAAACCAACACTGAC-CGATCTA
AGCGT-TGTGGCTGG--------------------CTACTGG---GT-------------
---GCGTGCAAAC--GT------------GTCCGG------------TTTTCAGC-----
-------------------T--GTGGCGTG----CGCGGGTCGGCCACGTACACGGTGAA
TCTGAATAACTGA-TGCTGATCG---TACAGGGCCTA--CGT------------------
-----------------------------------GCCCACGATATTTCAATCAAATTTC
TGCCCTATCATATT-TGTTGGTAGAGTAGCGACCTACCAAGGTGATGACGGGTAACGGGG
AATCAGGGTTCGATTCCGGAGAGGGAGCCTGAGAAATAGCTACCACGTCCAA-GGATGGC
AGCAGGCGCGCAAACTATCCAATCCAG-ATACTGGGAGATGGTGACGAGAC--ATATTGG
GACTCACCAGCACCGCTGGTCGAGTTACCAGATAGACTACAACCTAAAACAGTGCTAAAA
CAATCAACAGGAGGGCAAGTCTGGTGCCAGCAGCCGCGGTAATA-CCAGCTCCTGTGGCC
TATATGGTCGTTGTTGCGGTTAAAAAGCTCGTAGTTGAAATACGGTGCGCTCGAGAGCCG
T--ATCGGTGGTAAGCCT-----------G-CCCAGGGTGAACGCCAC------------
--------------------------------------CTCGTGTGTGCA-GCGTG----
------------------------------------------------------------
--------------CCAGTG--TGGT----------------------------------
---------------------CAACAC---------------------------------
------------------------------------------------------------
---ACTGGGCCTGTGTGCCGAGTGCTGGT------------------GCCTGTGACGCA-
------------------------------------------------------------
----------------------GTGTTGTAGCCTGGCG-----TGTT----------CAG
TGCCCA--------GG--CTGGTGATGTGCGT---------------------GTCA---
-----------------------------GTTG--TGCCTAGATGTGTGCACGCAAGTGT
GTGTGTCCT----------------------------GGT-GTGACTG-----GCGT--G
TGTG-TCACTGGCCTGCGA-GTGTCGGCGCCAGGCTATTTTATCGCTGAGACGGCATTAG
AGTGTGCT--TTCTCGTCCGGCTTCAGTGA------------------------------
----------------------------------------------------------AA
AATTACCCTTCACTG---GGTACACTG-AAC--GCCGGGCGAATTGTGCCTTGAGTAAAA
TAGAGTGCTCAAAGCAGGCTAGGCATG-------------------------T-AACAGT
GTCATTGCCCGTATACTCCAGCATGGAACGAATGTCCAATTGCTTGAACCACCCTGC-GG
CCTGGTTAGTTGGTTGAGCGTG-------------AGAGCGCTCAGTGTGCAGGGAGAG-
------------TGCTCGC------------GTATGTCGCGGG---AGATGCTGCCT---
---------------TGTGCACGCCAGGTCGTATCCGTGGGAGTGTGTACCCAGTAAATG
TGTGTGTG---CCTTGTGCA----CGTGTGCAATGCGAGCACAGC-TCCGTGGAGAAACC
TGCATG---------------TGATATAC--------TATTGTAATAATAG---------
----ATGATA--------------------------------------------------
----------TTGTGTGCAGGCCGCGGT------GTGTAATGTAATATATTTATATTATC
TGTGTCAAAATGTCC----AGTGTGTGTGCATCTTTGCGTGTCACTACTGGCACGCGTGC
GTCTCCATGTGT-------GCCAGTGC------GTGGCTTCACTTGGGGGCACTGGAACC
AGCCCTTCAGTGTCTTTCAT-CCTCACCCCAGGG--------------------------
-------------GTCTGCTGACTCCT-----------------GGTTACGTGCAGGT-G
AGCCTGTTGGGC-CCAGTGACCTACCAGTGGCCA-TTTACCCGTACACCACTTCCA-GTG
TGTGTACGTGGCGTGCTGTGTGTGCG-----TGAGGG---------GCGCAGCCTGTGTC
TGTGTGTTATATCATCAGACACAGTGTCTTCAGCGCCTGTC-------------------
-AATTTGTG-------------------------------------------GTGCATGT
GTAAT--------GAGATGTGTGCGTGTAAA--------------------CTGATGACT
GTTTTCTCGCCCTGGGATCGATGCCGCTCC----CACGTATGGGTATCGGTTAACAGAAA
--CATTT-GGGGGCATTGGTATTTGGCCGC-GAG-AGGTGAAATTCTAAGACCGGCCAAA
GACTGACGATTGCGAAGGCATTTGCCAAAGATGCGTTCATTAATCAAGGACTAAGGTTGG
TGGATCGAAGACGATTAGATACCGTCGTAGTACCA--ACTGTAAACTATGCCAACCA--G
GGCTCAGGCCGGATCGGCAAATATTG----------------------------------
----------------------------------------TGTAC---CAATGAGT----
GCACATATTGCAGTGATCCAGGTTGGGCCCCCC-GGGAAACCTAAAGTGTTTGGGTTCCG
GGGGGAGTATGGTTGCAAGGCTGAAACTTAAAGGAATTGACGGA-GGGGCACCACCAGGA
GTGGAGCCTGCGGCCTAATTTGACTCAACACGGGGAATCTCACCAGGTCCGGACATCGGA
AGGATTGACAGACTGATAGATCTTTCATGATTCGGTGAAT-GGTGGTGCATGGCCGTTCT
TGGTTGGTGGAGTG-ATTTGTCTGGTTT-ATTCCGTG--AACGAGCGCAACCACAGCCTC
-TATTTTGGCCGTACGAAGTGACAACGCG-TGTGT--------------GTGTTTGCAAA
AATGT--GTGCACGCGAGCACACGTGTGGT------------------------------
----------------------------------------------------GGCAGCGC
AAGCTGTCACTGT--------GCGTGTGTGAATGCCGTCGGCTGTGCCGGCGCGTT-AGT
CTCTGTGCGCTGTC----------------------------------------------
GGTGGTTGGCCA----ATGCTC------AATGGCCGGGGAGTTGCTGGTGCATATCCCAA
ACG--GGGCAGTGTCTGATCGGCAA-----------------------TGTCGCTGGCA-
-GCGCGTCCAGGTGGCAATCGTGATGAATTGC-CATA----------TTCTGGCGCTGTA
CAGTTGC-CGGTA-GTG------------------------------TGGTGCTGCTTCG
GTGCATCAGTGCCCTGGCTGTTGGGTGGTCAACTGGCT----------------------
---------------------------------GGTG--GCGTGTGGAGATGTGCTGG--
--TGTTTTGGTCGATGCGTGTTCGTGCGCCTCCATAGAGGGACT-ACCGG-T---GGC--
----AAGCCGGGGGAAGTGTGACAATAGCAGGTCAGTGATGCCCTTAGATGTTCTGGGCT
GCACGCGCGCTACAATGGCGACGTCAATGAGTT---T------TCTGCATCGAAAGAT-G
TGGGTAATC-TGTCAATCGTCGCCGTGCTGGGGATTGAGCCTTGAAATTATTGCTCATGA
ACCTGGAATTCCTCGTAAGCACGAGTCACCAGCTCGTGCTGAATACGTCTCTGCCCTTTG
TACGC-ACCGCCCGTCGCTACTACCGATTGAATGATTCGGTGAGGGCAAGGGATTGAT--
-------CGGTCTCACTGTT-------------TGTAGACTGGTCGAGAGCCTGTCCAAG
TTGCATCAGTCAGAG--GAAGTAAAAGTCGTAACAAGGTTTCCGTAGGTGAACCAGCGGA
AG-----------
>Sphaerospora angulata
-ACCTGGTTGATCCTGCCAGTTATGATAGGCTTGTCTCAAGGACTAAGCCATGCATGCCT
AAGTTCATACCATATAAAGGTGAAACTGCGAATCGCTCAGTAAATCAGTTATTGTTTCTT
TGATTGTACCGGGACGCTGCC--------------------TT-CACCGGCAGTGTCACA
CAT-TGGATAACTCTGGGAA-ACTAGAGCTAATACATGTCAAC-----------TGCTAT
C-----TCGGGGTAGCGTGCATTTGTTCGTTTG--ACAAAACCAACACTGAC-CGATCTA
AGCGT-TGTGGCTGG--------------------CTATCGG---GT-------------
---GCGTGCAAGC--GT------------ATCTGG------------TTTTCAGC-----
-------------------T--GTGACGTT----CACGGGTCGGCCACGTACACGGTGAA
TCTGAATAACTGA-TGCTGATCG---TATAGGGCCAC--CGT------------------
-----------------------------------GCCCACGATATTTCAATCAAATTTC
TGCCCTATCATATT-TGTTGGTAGAGTAGCGGCCTACCAAGGTGATGACGGGTAACGGGG
AATCAGGGTTCGATTCCGGAGAGGGAGCCTGAGAAATAGCTACCACGTCCAA-GGATGGC
AGCAGGCGCGCAAACTATCCAATCCAG-ATTCTGGGAGATGGTGACGAGAC--ATATTGG
GACTCACCAGCACCGCTGGTCGAGTTACCAGATAGACTACAACCTAAAACAGTGCTAAAA
CAATCAACAGGAGGGCAAGTCTGGTGCCAGCAGCCGCGGTAATA-CCAGCTCCTGTGGCC
TATATGGTCGTTGTTGCGGTTAAAAAGCTCGTAGTTGAAATACGGTGCGCTCGAGAGCCG
T--ATCGGTGGTAAGCCT-----------G-CCCAGGGTGAACACCAA------------
--------------------------------------CACGTGTGTGCAGGTGTG----
------------------------------------------------------------
--------------CCAGTG--TGGT----------------------------------
---------------------CAACAC---------------------------------
------------------------------------------------------------
---ACTGGCCCTGTGTGCCGTGCACTGGT------------------GCCTGTGATGCA-
------------------------------------------------------------
----------------------GTGTTGTAGTTCGGTG-----TGTC----------A-G
TGCCAGCGGGTGGTGG--TGCGTGATGTGTGCTTGTCAGCGTCGTTGCTGCCTGTGCTGT
-----------------------------GTTG--TGCCTCACGGTGT----GACATGGT
GCAGGTGGT----------------------------GATGGTGCTGGCAGGCGTGT--G
TTGC-CCCACTGTCTGCTG-GTGTCGGCATCGGGCTATTTTATCGCTGAGACGGCATTAG
AGTGTGCT--TTCTCGTCCGGCTTTGGTGAGTGAGCGCGTACACACACACCGTGTGT---
------------------------------------------------CATGTGTTACAC
AGTTACCCTTGATTG---GGTACACTG-AAC--GCCGGGCGAATTGTGCCTTGAGTAAAA
TAGAGTGCTCAAAGCAGGCTAGACATG-------------------------T-AACAAT
GTCATTGCCCGTATACTCCAGCATGGAACGAATGTCCAATTGCTTGAACCACCCTGC-GG
CCTGGTTCGTTGGTTGAGCGCG-------------CTCGCGCTCAGTGTGTGGGGAAAG-
------------TACTCGC------------GTATGTCGCGGG---TGATGCTGCCC---
---------------TGTGCACGCCAGGTCGTACCCGTGGGAGTGTGTACCCAGTAGTTG
TGTGTGCATTGCCTAGTGCAAT-GTGTGTGCCA-GCGAGCGCAGT-TCGGGGAAAGAATG
TATGTGACGCAATAAAGCAGTCGATCTGC--------TGCCGTGGTAGCTCCCAGTCTGG
TGTTATGATGAGAGCAGCATTACGCTACGTGCGAGTGCTGCCTCTCATCCATGGTGCCCT
GGCCTACAACACGTGCGCGATCCTGCGC------GTGTGATGCAGCCTGTTCTGTGTCTT
TGTGTTGAACTGTTGCTGTTGCGTGTGTGCGTCCGATGGTGGCTGCATTACTCGGTGC--
---CACATGTGT-------GCACGTGC------GTGGTTCCACTCGGGGGCATCGGGTCA
AGCCATGCAGTTTAAAACTCAGCTCACCCCGAGATCGCATTGTAGCTGTGCTTCGGTGTC
GTGTCCTGGTGAAAGCCAGCACACCCGTGCCAGTGATGGCCCTCGGTTACGTGCAGTTCG
GGTCTGTGTGGT-CCGATGACCTACCGGTGACCATTTACCATGTGCTACACCAT------
--AGTGCATGGCGTGCTGTGTGTGCG-----TGTGTGCATA---------GCCAGATTAT
TCTGCGT------GTAAAACGTGTCTTGTGTATTGCGCCTC-------------------
-GGTTCATGT------------------------------------------GTGCACGT
GTTT---------GCAGTGTATATATGCAGT--------------------TCCACGA--
---TTCTCGCCCTGGGATCGATGCCGCTCC----CACGTATGGGTATCGGTTAACAGAAA
--CATTT-GGGGGCATTGGTATTTGGCCGC-GAG-AGGTGAAATTCTAAGACCGGCCAAA
GACTGACGATTGCGAAGGCATTTGCCAAAGATGCGTTCATTAATCAAGAACTAAGGTTGG
TGGATCGAAGACGATTAGATACCGTCGTAGTACCA--ACTGTAAACTATGCCAACCA--G
GGCTCAGGCCGGATC-GTTTATATTG----------------------------------
----------------------------------------TGCACACATCATGTGT----
GCTCATATTGCAGTGATCCAGGTTGGGCCCCCC-GGGAAACCTAAAGTGTTTGGGTTCCG
GGGGGAGTATGGTTGCAAGGCTGAAACTTAAAGGAATTGACGGA-AGGGCACCACCAGGA
GTGGAGCCTGCGGCCTAATTTGACTCAACACGGGGAATCTCACCAGGTCCGGACATCGGA
AGGATTGACAGACTGATAGATCTTTCATGATTCGGTGAAT-GGTGGTGCATGGCCGTTCT
TGGTTGGTGGAGTG-ATTTGTCTGGTTT-ATTCCGTG--AACGAGCGCAACCCCAGCCTC
-TATTTTGGCCGTACGAAGTGACTGCGTG-TGCGC--------------GTGTTTGCAAA
AATGC--GTGTGTGCGCGAGCACGTACAGT------------------------------
----------------------------------------------------GGTGGCGC
AAGTTGYTGCTGT--------GCGTGC--GATTGCCGTCGGTCGTGCCGGTGCGCT-AGT
CTYTGTGCGTGTGCGTGTCCAAGTGTGGCGCTTTGTGGTGGTGCTGTTGAGTACATTATC
GGTGGTTGGCYGT---ATGCTC------AGCGGTTGGGGAGTTGCTGGTGCATATTCCAA
ACG--TTTTGGTGTCTGATCGACGA-----------------------TGTCGCTGGCA-
-GCACACCCAGGTGGCAATCGTGATGAATTGT-CATA----------TTCTGGTGCTGTA
CAGTCGT-CGGTA-GTG------------------------------T-GTGCCATTGCG
GTGCATCAGTGCCCTGACTGTTGGGTGGTCAATTGGCTGGTAGTGTGTCACTCGGTGGCA
CACAAAAACACTGCAAGGTGCTGTGTGTGGATGTGCGC-GCGTGTGGAGATGTGCTGG--
--TGTTTTGGCCGACGCGTGTTCGTGCGCCTTCATAGAGGGACT-ACCGG-T---GGC--
----AAGCCGGGGGAAGTGGGACGATAGCAGGTCAGTGATGCCCTTAGATGTTCTGGGCT
GCACGCGCGCTACAATGGCGACGTCAATGAGTT---T------TCTGCATCGAAAGAT-G
TGGGTAATC-TGTCAATCGTCGCCGTGCTGGGGATTGAGCCTTGAAATTATTGCTCATGA
ACCTGGAATTCCTCGTAAGTACGAGTCACCAGCTCGTGCTGAATACGTCTCTGCCCTTTG
TACAC-ACCGCCCGTCGCTACTACCGATTGAATGATTCGATGAGGGCAAGGGATTGAT--
-------CGGTCTCACTGTT-------------TGTAGACTGGTCGAGAGCCTGTCCAAG
TTGCATCAGTCAGAG--GAAGT-AAAGTCGTAACAAGGTTTCCGTAGGTGAACCAGCGGA
AG-----------
>Sphaerospora molnari
-ACCTGGTTGATCCTGCCAGGTATGATAGGCTTGTCTCAAGGATTAAGCCATGCATGCCT
AAGTTCATACCTTTACAAGGTGAAACTGCGAATCGCTCAGTAAATCAGTTATTGTTTCTT
TGATTGTACCGAGATGTGGCCTACTGTCAGTCGCAAGGCTGCCACAGTGACCTCATCACA
CAT-TGGATATCTCTGGGAA-ACTAGAGCTAATACATGTCAAC-----------TGCTAT
C-----ACGGGGTAGCGTGCATTTGTTCGTGCTTTCCAAAACCAACACTGGT-CGAGCTA
AGCCCATGTGG-TGG---TG-ATGTGCCAGTATCACTACTGGTGCCTCACCACCAAGGCC
GGCTAGTGTGACCTGGTGGCAGTCCCCTGCTGCCAGTCA----GCACTTTTCGGT-----
-------------------T--TGTGTGCGTGCATACGGCTCGGCCATGTTTACGGTGAT
TCTGAATAACTGA-TGCTGATCG---TACAGGGCCAT--CATCACAGCGTGGATGCCACC
TCCTGGTGGCCTCTCCACCTGTGTATGTGCTTCGAGCCCACGATATTTCAATCAAATTCC
TGCCCTATCATATT-TGTTGGTAAGGTAGCGGCCTACCAAGGTGATGACGGGTAACGGGG
AATCAGGGTTCGATTCCGGAGAGGGAGCCTGAGAAACAGCTACCACGTCCAA-GGATGGC
AGCAGGCGCGCAAACTATCCAATCCAG-ATTCTGGGAGATGGTGACGAGAC--ATATTGG
GACTCACCAGCATCGCTGGTTGAGTTACCAGATAGACTACAACCTAAAACAGTGCTAAAA
TAATCAACAGGAGGGCAAGTCTGGTGCCAGCAGCCGCGGTAATA-CCAGCTCCTGTGGCC
TATATGGTCGTTGTTGCGGTTAAAAAGCTCGTAGCCGAAATACGGTGCGCTCGAAAGCTG
C--ATCAGTGCTGAAACTAGCGTCGCCAAGTCACAGATTGTGAATGATGCCACGGTTAGC
CACTAAAACAGCCCGGCACCAGCATCTCGCGACAATAAACTGTGTGCGTGTGCGTGTGCG
TGTTGAATCAACATTCGTACCTTGACTGAGTGTGCCGGCCAGCACGCCGACCCCATGCCA
TCATCACCCTTGGGGGCTGGTGTCACCATGAGACTCGGCACTGAGTCGTGAGCCTGTGCA
CA-CAAGTGCCT--------GGGGTACGCATCATTTGCCAGCCTAAACAGCCAAGCGAGC
GTCCAATCAGCTGGCTGAGTTTACGCGATTCAGCCCTCATACTTCTTCAAGTGTGTGCGT
GTGGCTGGGCATGTGCGTGCAATTACAACTCGGCATTCGATCGATTGGGCCGAGAGCCAT
TACGCGTGGCTCACGGTGTGCACATCACCCTCAGTTGGTCCTATGTACTAGTATTCCTCA
TCTAAGCGCATCACACTGTGCCGTGTAGAATGATGATA-----TGTCGCCGCTGGCTCCT
TCACTGTGAGCAACGG--CCCGTGGCATCTAATCTGCAACATTCGTGCGACGCAATCTAT
AGTTATCCCCGCTGTGGTAACTAACAATGGCTGGGCCCTGCGTTGTGTGCCTCTAACTGT
GCGTGGCCA--------------------------TCACTTCTGGTGGTGGTCACACCGG
CATC-AGAGCCACACGCGTCGTCTCATCGCACAGTGGATTCAGCGCTGAGACGGCATTAG
AGCGCGCT--TTCTCGTCCAGCTCCGGTGCAGGCACTACGAACAGTAGT-----------
---------------------------------------------------------GGC
GACTATCCTTCACTG---GATACACCG-GAC--GCTGAGCGAATTGTGCCTTGAGTAAAA
TAGAGTGCTCAAAGCAGGCTAGGCATG-------------------------T-AACAGT
GTCATTGCCCGTATACTCCAGCATGGAACGAATGTCCAATTGCTTGAACCACCCTGC-GA
CCTGGTTCGTTGGTTGAAAGTGCGTGGCGTGTCAATGAGCGCTTCCAGCG-----CCCAA
CTCG--------TGTGCGTTCTTCGGTACACCCACATCACACC---TCATCATGTGTGAG
CTGTGG-----TGTGGGTGGATCCCAGGTCGTATCCGCTACGGTGTGTACCCGATGT---
-------------------------------------------------GCGTGCAGATT
CTCGTAATC---------------------------------------------------
------------------------------------------------------------
----------GCATCAACAGGGCAGTGT------GTGCCATCAGTGGT------------
-------------------TGTGTGGTGGCCACCAATGGTCGCCACAGTTATCAATCCG-
----GCACACATT--------------------GTGGACACTTT----------------
------------------------------------------------------------
--------------------------------------------GTCTACTGTCTGCTCC
AGGTACTGTGCT-GCAGCTGCTTTCCAATAAACACAGCCATTAGGTGTGGCT-----GTG
TGGACTGCCAGCCAGCCAGGCACCCA----------------------------------
------------------------------------------------------------
----------------------------------------------------GCG-----
-------------ACAGTACCAGTGT-TACA-----------------------------
---ACCCTGGCTAGGGATCAATACCACCTG----TGCGTATGGGTATCGGTTAACAGAAA
--CATTT-GGGGGCATTAGTACTTGGCCGC-GAG-AGGTGAAATTCACAGACCGGCCAAA
GACTAACGATTGCGAAAGCATCTGTCCAAGATGTCTTCATTGGCCAAGGACGAAAGTTAG
GGGATCGAAGATGATCAGATACCGTCGTAGTCCTA--ACTGTAAACGATGCCAACCA--G
GGCTCAGGCCGGGTC-GGATATGCTGTGTGACGTGTGTCCGTTGGTGCGCCGGGCGCGCC
TGTGCTCAATGTAGCACATGGCTGCCACCCTGGCCCCAAGTGCGTGACAATCACGCTCAC
ACATGCATATAACAGATCCAGGTTGGGCCCCCC-GGGAAACCTAAAGTGTGTGGGTTCCG
GGGGGAGTATGGTTGCAAGGCTGAAACTTAAAGGAATTGACGGA-AGGGCACCACCAGGA
GTGGAGCCTGCGGCCTAATTTGACTCAACACGGGGAATCTCACCAGGTCCGGACATCGGA
AGGATTGACAGACTGATAGATCTTTCATGATTCGGTGAAT-GGTGGTGCATGGCCGTTCT
TGGTTGGTGGAGTG-ATTTGTCTGGTTT-ATTCCGTG--AACGAGCGCAACCACAGCCTC
-CATTTTGGCCGTACGAAGTGCTCTAGGGCGCACG--------------GCAGCC-----
--TGC----------------ACATGTAAC------------------------------
----------------------------------------------------AG-TGTGC
AAGCTGCTGCTGCGTCATTGAGTGTAA--AATTGCCATTGATCGCGCTGGTGCGCTAAGT
CCGCA---CACTGTCCGCC-----------------------------------------
TGTGTGCTGGTGTCGAGTGTCT-TGACGATTCCAGGTGTTGCCACCGATGGATTCACTCT
GTG--CTGGGTCCTCGCATCGACCCAATTGGTGTAGTGCGCATTGGCGACATGCTGGCA-
-GCCAA-CTGGATGGGGATCGTGAGGAATCCT-CAGA----------CCGCG--GTTGTA
CTGTTGC-CGGTGGATTCAACCACTACACCAATCGGTGTGTTGTGCCTGGCACAGAGCTG
TCGGGTTGGTGGCATGTGTGCC-TCTTGATACTTAGCA----------------------
--------------------TCATCACTGGGATGGGTC-CAGTGTGTGGATGTACCAG-A
ATTATGTCGATCAGTGGGTGTTCGTGCGCCTTCATAGAGGGACT-ACCGG-T---GGC--
----AAACCGGGGGAAGTGTGACAATAGCAGGTCAGTGATGCCCTTCGATGTTCTGGGCT
GCACGCGTGCTACAATGGTTACGACAATGAGTG---TTCAATGTCTGCATCGAAAGGT-G
TGGGTAATCTTCTCAATCGTAGCCGTGCTGGGGATTGAGCCTTGAAATTATTGCTCATGA
ACCTGGAATTCCTCGTAAGTACGAGTCACCAGCTCGTGCTGAATACGTCTCTGCCCTTTG
TACAC-ACCGCCCGTCGCTACTACCGATTGAATGATTCGGTGAGGTCATGGGATCGAT--
-------CGGTTTCTCTCT--------------TGTAAACTGGTTGAGAGCCTGCCCAAG
CTGCATCAGTCAGAG--GAAGT-AAAGTCGTAACAAGGTTTCCGTAGGTGAACCAGCGGA
AG-----------
>Sphaerospora bliccae n. sp.
------------------------------------------------------------
------------------------------------------------------------
------------------------------------------------------------
------------------------------------------------------------
-------CGGGGTAGCGTGCATTTATTCCCCAG--ACAAAACCAACACTGAC-TAA--TA
AAATTTGATCTAAGCGTGTGGCCGCGGTCTTGTCGCTGGCTAACGCGAGATGT-AA--CA
G-------TCTCGT-GTGGTAGG----------TGGGCA----GGGCCGGCAGGC-----
-----------------------TGTGCGTG---TACGGGTTAGTCATGTATACGGTGAT
TCTGAATAACTGA-TGCTGATCG---TACAGGGCCATTGAGT------------------
-----------------------------------GCCCACGATATTTCAATCAAATTCC
TGCCCTATCATATT-TGTTGGTAGGGTAGCGGCCTACCAAGGTGACGACGGGTAACGGGG
AATCAGGGTTCGATTCCGGAGAGGGAGCCTGAGAAATAGCTACCACGTCCAA-GGATGGC
AGCAGGCGCGCAAACTATCCAATCCAG-ATTCTGGGAGATGGTGACGAGAC--ATATTGG
AACTCACCAGCAATGCTGGTCGAGTTACCAGATAGACTACAATCTAAAGCAGTGCTAAAA
TAATCAACAGGAGGGCAAGTCTGGTGCCAGCAGCCGCGGTAATA-CCAGCTCCTGTGGCC
TATATGGTCGTTGTTGCGGTTAAAAAGCTCGTAGTCGAAATACGGCGTGCTCGAAAGCTG
T--GTTTGAGGCGAGCCT-----------G-CCCAGGAAAAACTTTTGTGCTGTGCGCAT
TGCCTAGGCGTGTTGTGTAGTTGACTTATACTCGTATTGGGTTCTGTGTGTACCTCGCGG
TGTG--------------------------------------------------------
------------------------------------------------------------
------------------------------------------------------------
------------------------------------------------------------
---TGCGTTCCCATGCGTGATATTGCTCC-------------------------------
------------------------------------------------------------
----------------------AACACAGCCTACGGCA-----CGCC-------------
-----------TCACAGATGCCTGTGATGCAGTTAC------------------------
-----------------------------GTGGTCTGGTGTGGCGCTAGTTGGCGTGTCT
GCCCTCCGG---------------------------------------------------
--GG-TGTGCGCGCTGGTGTGCGCTGTGCCAGTGCCATTTCGCCTTGAACGCGGCATTAG
AGTGCGCT--TTCTCGTCCGGCTCCAGTGACGGTAATACGCGTGCAGTGTTTACCA----
---------------------------------------------------------CTG
TACTACCCTTGAGTG---GGTACGCTG-GAC--GCTTGGCGAATTGTGCCTTGAGTAAAA
TAGAGTGCTCAAAGCAGGCTAGACATG-------------------------T-AACAGT
GTCATTGCCCGTATACTCCAGCATGGAACGAATGTCCAATTGCTTGAACCACCCTGC-GG
CCTGGTTCGTTGGTTGAGCGTG-------------TGAGCGCTCAGTGCTGGCATCCCTC
TCAGG-------------------------------------------------------
-----------GTGTTTTGTGCTCCAGGTCGTATCCGTGGGAGAGTGTACCCGGTCA--C
ACGTTGAAACGTGTGTATTTGG--T-GGCACC------------------------AAAG
TGTGCATGTGTTGCTGCGATTTCGGGTGT-----------CCCGTATGTGCC--------
------AATGA-------------------------------------------------
----------GTGTGTAC-GGGAC-------------GAATTAAACCTGTGCGTTTGT-G
ACCGGCTTTGTGTGTG---TAGATGTGCCTTGGTGCGCGCACTTTCACCTGTGTGAGTGT
TAACATATTGTGGACGATACGCTTGGCTGTCTTTTCACTGCTCATTCGATTTGCAGCGTG
TTCAATGGGCCCCGGATAACATGTGGTCTGTTTACTACACCGTCGCCTCACTCCCGCTGG
CCTTTCTGTGCTGCGGGTTACGTGCAGGGGGTGGCAGATTTCACCCGGGAATAAACCTTG
GATGCGTGTGACTGTATCAGTCTCGTCCTCTGTCGTCTATAGATGCACTTGTGCCACTTA
CCCTCGTTGGAAACGGCTTGTGTTAA----------------------------------
------------------------------------------------------------
------------------------------------------------------------
---------GTGTTAGTGGTGGGTGCGCAAATATTATGAGCCATGCACAAAAAAAGTCTG
CAATTACTACCCCGGGAGTCATGCCTCTTC----CACGTATGGGTATCGGTTAACAGAAA
--CATTT-GGGGGCATTAGTACTTGGCCGC-GAG-AGGTGAAATTCTAAGACCGGTCAAA
GACTAACAACTGCGAAAGCATTTGTCAAGAGTGTTTTCATTGATCAAGAACGTTGGTTTG
GGGATCGAAGATGATCAGATACCGTCGTAGTCCAA--ACTGTAAACTATGCCAACCA--G
GGCTCAGGCCGGATC-GTTTATATTG----------------------------------
------------------------------------------------AAATTGC-----
-TTCA--TATTACTGATCCAGGTTGGGCCCCCC-GGGAAACCTAAAGTTTTTGGGTTCCG
GGGGGAGTATGGTTGCAAGGCTGAAACTTAAAGGAATTGACGGA-AGGGCACCACCAGGA
GTGGAGCCTGCGGCCTAATTTGACTCAACACGGGGAATCTCACCAGGTCCGGACATCGGA
AGGATTGACAGACTGATAGATCTTTCATGATTCCGTGAAT-GGTGGTGCATGGCCGTTCT
TGGTTGGTGGAGTG-ATTTGTCTGGTTT-ATTCCGTG--AACGAGCGCAACCACAGCCTC
-TATTTTGGCCGTACCAAGTGTC-------CGTGT------------TGATGTGTGCCTT
AA--CGGGTGTGTGTCGACGCGCGCACGGT------------------------------
----------------------------------------------------GCTGGTGA
AAGCCAGTG------------CCGTGTGTGTATGCCGTTGACCGAGCTGGCGCGCATAGT
CGCCTTGTGTTGTTGCACGTGTGTGTATGCTCAGCAGTA---------------------
----------------GCAACTGTGTTTTGTTCTGGGATCACAGCTGATGCGCATTC--A
ACG--GTAGTGTGTCTCGCTGACAA-----------------------TGTTGCTGGCAG
CGAGTGGCTAGATGGCGTTTGTGATGATACGT-CAGA------------CTGGCGCTGTA
CAGTTGT-CAGAGTGTA-------------------------------GGC-TGCTACCG
GTGTGTTGGCTGCCTAGGCAAAGTGTTTTGG-----------------------------
--CAATCAC---GCTGTTGAGTATGTGTGCTGTGTGGTGTCGCAAGGTGATGCGCTGGTA
TCTTAATCGGTCAATGGGTGTTGGTGCGCCTTCATAGAGGGACT-ACCGG-T---GGC--
----AAACCGGGGGAAGTGTGGCAATAGCAGGTCAGTGATGCCCTTAGATGTTCTGGGCT
GCACGCGCGCTACAATGGCGACGTCAATGAGTG---TG--TTTTCTGCATCGAAAGGT-G
TGGGTAATCTT-TGAATCGTCGCCGTGCTGGGGATTGAGCCTTGAAATTATTGCTCATGA
ACCTGGAATTCCTCGTAAGTACGAGTCACCAGCTCGTGCTGAATACGTCTCTGCCCTTTG
TACAC-ACCGCCCGTCGCTACTACCGATTGAATGATTTGGTGAGGGCATGGGATTGAT--
-------CGGTCTCGTCATCTCTTTATGGGACGTGTAGACTGGTCGAGAGCCTGTCCAAG
CTGCATCAGTCAGAG---AA----------------------------------------
-------------
>Sphaerospora sp. ex Rutilus rutilus
------------------------------------------------------------
------------------------------------------------------------
------------------------------------------------------------
------------------------------------------------------------
------------------------------------------------------------
------------------------------------------------------------
------------------------------------------------------------
------------------------------------------------------------
------------------------------------------------------------
------------------------------------------------------------
------------------------------------------------------------
------------------------------------------------------------
------------------------------------------------------------
------------------------------------------------------------
------------------------------------------------------------
------------------------------------------------------------
------------------------------------------------------------
------------------------------------------------------------
------------------------------------------------------------
------------------------------------------------------------
------------------------------------------------------------
------------------------------------------------------------
------------------------------------------------------------
------------------------------------------------------------
------------------------------------------------------------
------------------------------------------------------------
------------------------------------------------------------
------------------------------------------------------------
------------------------------------------------------------
------------------------------------------------------------
------------------------------------------------------------
------------------------------------------------------------
------------------------------------------------------------
------------------------------------------------------------
------------------------------------------------------------
------------------------------------------------------------
------------------------------------------------------------
------------------------------------------------------------
------------------------------------------------------------
------------------------------------------------------------
------------------------------------------------------------
------------------------------------------------------------
------------------------------------------------------------
------------------------------------------------------------
------------------------------------------------------------
------------------------------------------------------------
------------------------------------------------------------
------------------------------------------------------------
------------------------------------------------------------
------------------------------------------------------------
------------------------------------------------------------
------------------------------------------------------------
------------------------------------------------------------
------------------------------------------------------------
------------------------------------------------------------
------------------------------------------------------------
------------------------------------------------------------
------------------------------------------------------------
----------------------ACTCAACACGGGGAATCTCACCAGGTCCGGACATCGGA
AGGATTGACAGACTGATAGATCTTTCATGATTCGGTGAAT-GGTGGTGCATGGCCGTTCT
TGGTTGGTGGAGTG-ATTTGTCTGGTTT-ATTCCGTG--AACGAGCGCAACCACAGCCTC
-TATTTTGGCCGTACGAAAGGCTACTGCCCTGTGT--------------GTGGY-G----
--TGT--TT------------ACGCACACT------------------------------
----------------------------------------------------G--TGCGC
AGGGTGC----GT--------ATGTGA--ATTTGCCACTAATCGTGCTGGCACGCTAAGT
TTCCAT---CATGTGGGT------------------------------------------
GATGCACGTGTGC---GTATCT-CTGTGAGACATGTGTGTGTTGTTGATGTGCATTCCAA
ACG--CTGTTGTGCTGCGCCAGCAT-----------------------GTATGCTGGCA-
-ATGGA-CTAGATGACGATCGTGATGACTCGC-CAGG----------CTGTCC-GTTGTA
CTGTGTT-GGTGATTTG------------------------------T-GTGTGGCAGCG
GTGCGTCAATGGTGCGCACATG-TTCTTGCAGTAGGAT----------------------
----------------GCGTTA--CTGTGCACTGTTTG-TGTGGTGGAAATGTGTCAG-A
TATATGTCGATTGGTGGGTGTTCGTGCGCCTTCATAGAGGGACT-ACCGG-T---GGC--
----AAATCGGTGGAAGTGTGGCAATAGCAGGTCAGTGATGCCCTTCGATGTTCTGGGCT
GCACGCGTGCTACAATGGTTACGACAATGAGTG---TG--TTTTCTGCRTCGAAAGRT-G
TGGGTAATCTTCTGAATCGTCGCCGTGCTGGGGATTGAGCCTTGAAATTATTGCTCATGA
ACCTGGAATTCCTCGTAAGTACGAGTCACCAGCTCGTGCTGAATACGTCTCTGCCCTTTG
TACAC-ACCGCCCGTCGCTACTACCGATTGAATGATTTGGTGAGGGCATGGGATTGAT--
-------CGGCCTCGTCATCTCTTTATGGGATGTGTAGACTGGTCGAGAGCCTGTCCAAG
CTGCATCAGTCAGAG---AAG---------------------------------------
-------------
>Sphaerospora sp. ex Scardinius erythrophthalmus
------------------------------------------------------------
------------------------------------------------------------
------------------------------------------------------------
------------------------------------------------------------
------------------------------------------------------------
------------------------------------------------------------
------------------------------------------------------------
------------------------------------------------------------
------------------------------------------------------------
------------------------------------------------------------
------------------------------------------------------------
------------------------------------------------------------
------------------------------------------------------------
------------------------------------------------------------
------------------------------------------------------------
------------------------------------------------------------
------------------------------------------------------------
------------------------------------------------------------
------------------------------------------------------------
------------------------------------------------------------
------------------------------------------------------------
------------------------------------------------------------
------------------------------------------------------------
------------------------------------------------------------
------------------------------------------------------------
------------------------------------------------------------
------------------------------------------------------------
------------------------------------------------------------
------------------------------------------------------------
------------------------------------------------------------
------------------------------------------------------------
------------------------------------------------------------
------------------------------------------------------------
------------------------------------------------------------
------------------------------------------------------------
-GTGG-------TCCTGG-TGACGTGTGAGCGCTCAGTGCTGG----CAT-------CCA
TACCGG-----GTGTTTTGTGCTCCAGGTCGTATCCCTGGGAGAGTGTACCCGGTCACTC
GTGTAAAAGTGTGTGTATTTGG--T-GGCGCC------------------------AAAG
TGTATGTGTGTCCCTGCGATTTCGGGTGT-----------CCCGCGTGTGCC--------
------AATGA-------------------------------------------------
----------GTGTGTGC-GGGAC-------------GATAAAAACCTGTGCGTTAGTGG
GCCGGCTTTGTGTGTG---CAGATGTGCTATGGTGAGCGCAC-TCCACCTGTGTGAGTGT
TAAC--ATTGTAGAGGATACGCGCGACGGTC--TTCACTGCTTATTCGATTTGCAGCGTG
TGCAATGGGCCCTGGATAACATGTGGTCAGTGTA-----CGGTTTCCTCACTCCCGCTGG
CCTT--TGTGCTGCGGGCAACGTGCAGGGCGTTGCTGATTTCACCCAGGGATAAACCTTG
CATGCGTGTGAT-GTACCTGTCTCGTCCTCTGTCGTCTTACAATGCACTTGTGCCACTTA
-CCTCGCTGGAAACGGCTTGCGTTAA----------------------------------
------------------------------------------------------------
------------------------------------------------------------
---------GTGTTAGTGGTGAGTGCGCGA----TATAAGCCATGCC--AAAAAAGTCTG
CAATTTCTACCCCGGGAGTCATGCCTCTTC----CACGTATGGGTATCGGTTAACAGAAA
--CATTT-GGGGGCATTAGTACTTGGCCGC-GAG-AGGTGAAATTCTAAGACCGGTCAAA
GACTAACAACTGCGAAAGCATTTGTCAAGAGTGTTTTCATTGATCAAGAACGTCGGTTTG
GGGATCGAAGATGATCAGATACCGTCGTAGTCCAA--ACTGTAAACTATGCCAACCA--G
GGCTCAGGCCGGATC-GTTTATATTG----------------------------------
------------------------------------------------AAATTGC-----
-TTC--ATATTACTGATCCAGGTTGGGCCCCCC-GGGAAACCTAAAGTTTTTGGGTTCCG
GGGGGAGTATGGTTGCAAGGCTGAAACTTAAAGGAATTGACGGA-AGGGCACCACCAGGA
GTGGAGCCTGCGGCCTAATTTGACTCAACACGGGGAATCTCACCAGGTCCGGACATCGGA
AGGATTGACAGACTGATAGATCTTTCATGATTCGGTGAAT-GGTGGTGCATGGCCGTTCT
TGGTTGGTGGAGTG-ATTTGTCTGGTTT-ATTCCGTG--AACGAGCGCAACCACAGCCTC
-TATTTTGGCCGTACCAAGTGTC-------CGTGT------------TGATGTGTGCCTT
AA--CGGGTGTGCGTCGACGCGCGCACGGT------------------------------
----------------------------------------------------GCTGGTGA
AAGCCGGTG------------CCGTGTGTGTATGCCGTTGACCGAGCTGGCGCGCATAGT
CGCCTTGTGTTGTTGCACGTGTGTGTATGCTCAGCAGTA---------------------
----------------GCAATTGTGTTTTGTTCTGGGATCACAGCTGATGCGCATTC--A
ACG--GTAGTGTGTCTCGCTGACAA-----------------------TGTTGCTGGCAG
CGAGTGGCTAGATGGCGTTTGTGATGATACGT-CAGA------------CTGGCGCTGTA
CAGTTGT-CAGAGTGTA--------------------------------GGCTGCTACCG
GTGTGTTGGCTGCCTAGGCAAGGTGTTTTTG-----------------------------
--CAATCAC---GCTGTTGAGTATGTGTGCTGTGCGGTGTCGCAAGGTGATGCGCTGGTA
TCTTAATCGGTCAATGGGTGTTGGTGCGCCTTCATAGAGGGACT-ACCGG-T---GGC--
----AAACCGGGGGAAGTGTGGCAATAGCAGGTCAGTGATGCCCTTAGATGTTCTGGGCT
GCACGCGCGCTACAATGGCGACGTCAATGAGTG---TG--TTTTCTGCATCGAAAGGT-G
TGGGTAATCTT-TGAATCGTCGCCGTGCTGGGGATTGAGCCTTGAAATTATTGCTCATGA
ACCTGGAATTCCTCGTAAGTACGAGTCACCAGCTCGTGCTGAATACGTCTCTGCCCTTTG
TACAC-ACCGCCCGTCGCTACTACCGATTGAATGATTTGGTGAGGGCATGGGATTGAT--
-------CGGTCTCGTCATCTCTTTATGGGACGTGTAGGCTGGTCGAGAGCCTGTCCAAG
CTGCATCAGTCAGAG--GAA----------------------------------------
-------------
>Sphaerospora sp. ex Gobio gobio
------------------------------------------------------------
------------------------------------------------------------
------------------------------------------------------------
------------------------------------------------------------
------------------------------------------------------------
------------------------------------------------------------
------------------------------------------------------------
------------------------------------------------------------
------------------------------------------------------------
------------------------------------------------------------
------------------------------------------------------------
------------------------------------------------------------
------------------------------------------------------------
------------------------------------------------------------
------------------------------------------------------------
------------------------------------------------------------
------------------------------------------------------------
------------------------------------------------------------
------------------------------------------------------------
------------------------------------------------------------
------------------------------------------------------------
------------------------------------------------------------
------------------------------------------------------------
------------------------------------------------------------
------------------------------------------------------------
------------------------------------------------------------
------------------------------------------------------------
------------------------------------------------------------
------------------------------------------------------------
------------------------------------------------------------
------------------------------------------------------------
------------------------------------------------------------
------------------------------------------------------------
------------------------------------------------------------
------------------------------------------------------------
------------------------------------------------------------
------------------------------------------------------------
------------------------------------------------------------
------------------------------------------------------------
------------------------------------------------------------
------------------------------------------------------------
------------------------------------------------------------
------------------------------------------------------------
------------------------------------------------------------
------------------------------------------------------------
------------------------------------------------------------
------------------------------------------------------------
------------------------------------------------------------
------------------------------------------------------------
------------------------------------------------------------
------------------------------------------------------------
------------------------------------------------------GTC-AA
GACTGACGATTGCGAAAGCATCTGCCAAAGGTGTCTTCATTGACCAAGAACGACAGTTAG
GGGATCGAAGATGATCAGATACCGTCGTAGTCCTA--ACTGTAAACTATGCCAACCA--G
GGCTCAGGCCGCATC-GTGTATATTG----------------------------------
------------------------------------------------AAATAGAA----
TTTCATATAACTTTGATGCAGGTTGGGCCCCCC-GGGAAACCTAAAGTGTGTGGGTTCCG
GGGGGAGTATGGTTGCAAGGCTGAAACTTAAAGGAATTGACGGA-AGGGCACCACCAGGA
GTGGAGCCTGCGGCCTAATTTGACTCAACACGGGGAATCTCACCAGGTCCGGACATCGGA
AGGATTGACAGACTGATAGATCTTTCATGATTCGGTGAAT-GGTGGTGCATGGCCGTTCT
TGGTTGGTGGAGTG-ATTTGTCTGGTTT-ATTCCGTG--AACGAGCGCAACCACAGCCTC
-TATTTTGGCCGTACGAAAGGCTACTGCCCTGTGT--------------GTGGC-G----
--TGT--GTGTGTGTAAACACACACACKCT------------------------------
----------------------------------------------------G--TGCAC
AGGGTGC----GT--------ATGTGA--ATTTGCCACTGATCGTGCTGGCGCGTTAAGT
CTCCATTCATTTGTGTGG------------------------------------------
GGTAGTGGTGTGC---GTGTCT-CTGTGAGACGTGAGTGCGTTGTGGGTGGGTATTCCAA
ACG--CTGCCGTGCTGCGCCAACAT-----------------------GTATGCTGGCA-
-ATGGA-CTAGATGGCGATCGTGATGACTCGC-CAGA----------CTGTCCTGTTGTA
CTGTGTT-GGTGA-GTG------------------------------T-GTGCGGTAGCG
GCCTGTCCACGATGTGCACATGTTTCTTGCAGTAGGAC----------------------
----------------ACGTGT--GCCTGTTCCATGTG-GGTGGTGGAGATGCGTCAG-A
TATATGTCGATTGGTGGGTGTTCGTGCGCCTTCATAGAGGGACT-ACCGG-T---GGC--
----AAATCGGTGGAAGTGTGGCAATAGCAGGTCAGTGATGCCCTTCGATGTTCTGGGCT
GCACGCGTGCTACAATGGTTACGACAATGAGTG---TG-----TCTGCGTCGAAAGAT-G
TGGGTAATCTTCTCAATCGTAGCCTTGCTGGGGATTGAGCCTTGAAATTATTGCTCATGA
ACCTGGAATTCCTCGTAAGTACGAGTCACCAGCTCGTGCTGAATACGTCTCTGCCCTTTG
TACAC-ACCGCCCGTCGCTACTACCGATTGAATGATTCGGTGAGGGCATGGGATTGAT--
-------CGGTTTCGTTCAT-------------TGTAAACTGGTCGAGAGCCTG------
------------------------------------------------------------
-------------
>Sphaerospora sp. ex Silurus glanis
------------------------------------------------------------
------------------------------------------------------------
------------------------------------------------------------
------------------------------------------------------------
-------CGGGGTAGCGTGCATTTATTCCATC----CAAAACCGACACTGCC-TGATCTA
AGCGCAGGTTGGC-----------------------------------------------
-----------------------------TGTAGGGCGTTCACGCGTCCTGCTTT-----
-------------------CCGCCTGCGTT----CACGGCTCAGGCATGTATACGGTGAT
TCTGAATAACTGA-TGCTGATCG---TACAGGGCCAC--GGT------------------
-----------------------------------GCCCACGATATTTCAATCAAATTCC
TGCCCTATCATATT-TGTTGGTAAGGTAGCGGCCTACCAAGGTGACGACGGGTAACGGGG
AATCAGGGTTCGATTCCGGAGAGGGAGCCTGAGAAACAGCTACCACGTCCAA-GGATGGC
AGCAGGCGCGCAAACTATCCAATCCAG-ATTATGGGAGATGGTGACGAGAC--ATATTGG
AACTCACCAGCACTGCTGGTCGAGTTACCAGATAGACTACAATTTAAAACAGTGATAAAA
TAATCAACAGGAGGGCAAGTCTGGTGCCAGCAGCCGCGGTAATA-CCAGCTCCTGTGGCC
TATATGGTCGTTGTTGCGGTTAAAAAGCTCGTAGTTGAAATACGGCGCGCTCGAAAGCTG
C--ATCGGTGGTAAGCCT-----------G-CCCAGGGCGACGGCAATA-----------
------------------------------------------------------------
------------------------------------------------------------
------------------------------------------------------------
------------------------------------------------------------
------------------------------------------------------------
---GCCGATCCCCTGTGATGC---------------------------------------
------------------------------------------------------------
----------------------AGTTTGTGGCCTGGCG-----TGTC-------------
---------------AGCGCAGTGGTGTTGGGCGTGC-----------------------
-----------------------------GTGGCGCCAGCTGTTGTGTGTTCACTCATGC
A-GCA---------------------------------------GCTGGTGATTCTGTGC
GTC-CGCTAAGGCACCG-CTGCCGGCGTCAGGTCATCTATTACCGCTGAGACGGCATTAG
AGCGTGCT--TTCTCGTCCAGCCTCCGTGA------------------------------
------------------------------------------------------------
TCATATCCTTCATTG---GGTACACGGTGTC--GCTGAGCGAATTGTGCCTTGAGTAAAA
TAGAGTGCTCAAAGCAGGCAAGGCATG-------------------------T-AACAGT
GTCATTGCCCGTATACTCCAGCATGGAACGAATGTCCAATTGCTTGAACCACCCTGC-GG
CCAGGTTCGTTGGTTGAGCGCA-----------------AGCTCGGTGCGTACGTAAAG-
------------AGCTCACCCCG--------GTGAGAGATGCT-----------------
-----------GGCGTGCGAACCCCAGGTCGTATCCGCATGAGTGTGTACCCGGTGATAA
CATTGGCGGGACCAGAGTT-------------------------CGATTATGTGT-AAAC
GGTCACCGCGA-------------------------------------------------
------------------------------------------------------------
----------GATTGTCACAGGTCCCAT------GCACTGCCGACCCG------------
-------------------GCAGCGACGTGCGCACGTAGGTGCCACACGCTTAACGGCGT
GTGTGCCTGCGG----TCAATGTGCGC------GTCGCTCCGGGCCAGGATCTTTGTGCA
TGGCGATGAGCTGTGAGCTCGCG-------------------------------------
------------------------------------------------------------
-------------GGCCGGCTCTGTGTATGTGTGGCGCGGGCGTATGAATCCCGGCCCAT
GCCAAGCATGGACCACCGGGCGTACG----------------------------------
------------------------------------------------------------
------------------------------------------------------------
---------TATCAAACTGTGCGCACATTTT-----------------------------
---CACTCGCCCCGGGATCGATGCCACTCG----TGCGTAAGGGTATCGGTTAACAGAGA
--CATTT-GGGGGCATCAGTATTTGGCCGC-GAG-AGGTGAAATTCTTAGACCGGTCAAA
GACTAACAATTGCGAAAGCATTTGCCAAAGATGTTTTCATTAATCAAGAACGAAGGTTGG
AGGATCGAAGACGATTAGATACCGTCGTAGTTCCA--ACTGTAAACTATGCCAACCA--G
GGCTCAGGCCGGATC-GTTTATATTG----------------------------------
---------------------------------------------------AAATT--AC
ACTTCAACAT-ACTGATCCAGGTTGGGCCCCCC-GGGAAACCTAAAGTTTTTGGGTTCCG
GGGGGAGTATGGTTGCAAGGCTGAAACTTAAAGGAATTGACGGA-AGGGCACCACCAGGA
GTGGAGCCTGCGGCCTAATTTGACTCAACACGGGGAATCTCACCAGGTCCGGACATCGGC
AGGATTGACAGACTGATAGATCTTTCATGATTCGGTGAAT-GGTGGTGCATGGCCGTTCT
TGGTTGGTGGAGTG-ATTTGTCTGGTTT-ATTCCGTG--AACGAGCGCAACCACAGCCTT
-TATTTTGGCCGTACCAAGTATTGCCATCCGGCCC--------------GGCTGG-----
------------------------------------------------------------
-------------------------------------------------------TACGC
GAAGTCTCCCTGTG-------CTGTTGGCATGGCTGTGCGCCCGCGGTGCTGCGGTGCGT
GCATGCGGT---------------------------------------------------
----------------GTGCCCGGGATTGTCTGTCTGTTGGATGCAGTTGCATATCCCAA
ACG--GTGGGGCAGCATACCGGTA------------------------GCTCGCTGGCA-
-GTGCA-ACAGATGGCGCTCGTGACGATGCGT-CAGA------------CTGGTGCTGTA
CAGCTGC-CGGAGTTGC-------------------TGTTCTACCGGTGTGGCTGTGTCC
GGCAGCAGGTAACCTGGTATATCGCCGTGTGCGCGTGC----------------------
-----CGATCACAGTGCTGTGGGCGCGGGCCGTGTCAGTATGCAGGGAGATGTGCCAG--
---TTGATGGCCGGTGTGTGTTGGTGCGCCTTCATAGAGGGACT-ACCGG-T---GGC--
----AAACCGGGGGAAGTGTGGCAATAGCAGGTCAGTGATGCCCTTAGATGTTCTGGGCT
GCACGCGCGCTACAATGGCAATGACAGCGAGTG----------TCTGCATCGAAAGAT-G
TGGGTAATCTT-TTAATCATTGCCGTGCTGGGGATTGAGCCTTGAAATTATTGCTCATGA
ACCTGGAATTCCTCGTAAGTACGAGTCACCAGCTCGTGCTGAATACGTCTYTGCCCTTTG
TACAC-ACCGCCCGTCGCTACTACCGATTGAATGATTCGGTGAGGGCA------------
------------------------------------------------------------
------------------------------------------------------------
-------------
>Sphaerospora hankai
------------------------------------------------------------
------------------------------------------------------------
------------------------------------------------------------
----TGGATAACTGTGGGAA-ACTAGAACTAATACATGTCAAC-----------TGCTAT
C-----ACGGGGTAGCGTGCATTTATTCTTGCC---CAAAACCAACACTGAC-TAAGCTA
AGCGTATGCTGGC-----------------------------------------------
-----------------------------TGCGTGCCGGTTCGCCGGTGCGTGGT-----
-------------------TGGTGTGCGTG----CACGGCTCAGGCATGTACACGGTGAT
TCTGAATAACTGA-TGCTGATCG---TACAGGGCCCG--CGT------------------
-----------------------------------GCCCATGATATTTCAATCAAATTCC
TGCCCTATCATATT-TGTTGGTAGAGTAGCGGCCTACCAAGGTGACGACGGGTAACGGGG
AATCAGGGTTCGATTCCGGAGAGGGAGCCTGAGAAACAGCTACCACGTCCAA-GGATGGC
AGCAGGCGCGCAAACTATCCAATCCAG-ATTCTGGGAGATGGTGACGAGAC--ATATTGG
AACTCACCAGCATTGCTGGTCGAGTTACCAGATAGACTACAACCTAAGACAGTGCTAAAA
TAATCAACAGGAGGGCAAGTCTGGTGCCAGCAGCCGCGGTAATA-CCAGCTCCTGTGGCC
TATATGGTCGTTGCTGCGGTTAAAAAGCTCGTAGTTGAAATACGGTGCGCTCGAGAGCTG
T--ATCAGCGGTGAGCCT-----------G-CCTCTCATGGATCAGGCA-----------
-----------------------------------------GTGTGTGTAAAATCACATT
------------------------------------------------------------
------------------------------------------------------------
------------------------------------------------------------
------------------------------------------------------------
---GTCTGGCGTGACTGTTGC---------------------------------------
------------------------------------------------------------
----------------------AGTTTGTGGGCCAGTG-----TGTA-------------
-------------------CTGTGCTCCGCATTGGT------------------------
-----------------------------GTGGCGCATCAGGGTACGTGGCGCAAGTCAC
GTGCA----------------------------------------CTGG-------GTGT
GTT-GTGCCAGTCCGTGGGTGTCGGC-ACTGGT-TCATTTCATCATTGAGACGACATTAG
AGTGTGCT--TTCTCGTCCAGCCCCCGTGA------------------------------
------------------------------------------------------------
-CATATCCTTAACTG---GATACACGG-GAC--GCTAGGCGAATTGTGCCTTGAGTAAAA
TAGAGTGCTCAAAGCAGGCTAGGCATG-------------------------T-AAAAGT
GTCATTGCCCGTATACTCCAGCATGGAACGAATGTCCAATTGCTTGAACCACCCTGC-GG
CCTGGTTCGTTGGTTGAGTGTC--TGTGTGCGCGGTGCAAG-TCGCGT-GCATG-GTCTC
GGTATGTGCGTAGAGCGTTCAGTGTGTGGTGTGCACGCAAGTGTGCACTTACTACTGGGC
AAGCTGGCGCACGAACTCCAGGTCGTATCCGTGTGAGTGTGTACCCGGCGG-CGAGACCA
GAGTTCATTTGTGTGTATGTAAACGGTCACCGTGATGGTGTCACAGGTCTCCTACCACTG
CCATCGCCAGGCTGGCTGCGCGCACGTCCGTGCAGGCGCACTGTTACATTATGTGTGTGG
CAGTGCGTCTGTGGGGGCGAGTCATGTGCGCAGCTTGAATCTGCGTGATGTCTTGCAGTG
TAGGAGTCTATACTGTGCGCTCGCGGTCCGGCTCTGTGTATATGCGTGTGAGAGCACAAT
AACATTGTCTCTCACCCAGACATACATGTGTGCAGCCGCGTGTGTGTGCGAGGTCAGTGT
GCCATACCAAAGCCACCCTTGCCCCCTCGCATCAGTGTACACGTGTTGAGGCTTGTGGTG
TTGTGTGTGTCTCAAAAAAGCACCCACCCTTCTGGCAGCCACCGTTTAGTGCGGTGCGTC
TCCGTTGTGGTGCCGGTGTGAGGCACATCAAGCACACCCACATGCTAGCCCTCAGCGTGA
TCAACGCACTGGTGATGATGGCTTGCGGT-GGTGGCACTGCTG--CCACCTCCACGCTAT
-----------AGCACA--CCGGAC-----------------------------------
------------------------------------------------------------
-------------------------------------------------------AAAAC
TGCACTCTTGTGT---ATGTGCGCGTG-TTT-----------------------------
---CACTCGCCTCGGGAATGATGCCACTTG----TGCGTATGGGTATCGGTTAACAGAGA
--CATTT-GGGGGCATTAGTATTTGGCAGC-GAG-AGGTGAAATT---------------
------------------------------------------------------------
------------------------------------------------------------
------------------------------------------------------------
------------------------------------------------------------
------------------------------------------------------------
------------------------------------------------------------
------------------------------------------------------------
------------------------------------------------------------
------------------------------------------------------------
------------------------------------------------------------
------------------------------------------------------------
------------------------------------------------------------
------------------------------------------------------------
------------------------------------------------------------
------------------------------------------------------------
------------------------------------------------------------
------------------------------------------------------------
------------------------------------------------------------
------------------------------------------------------------
------------------------------------------------------------
------------------------------------------------------------
------------------------------------------------------------
------------------------------------------------------------
------------------------------------------------------------
------------------------------------------------------------
------------------------------------------------------------
------------------------------------------------------------
------------------------------------------------------------
-------------
>Sphaerospora sp. ex Lota lota
------------------------------------------------CCATGCATGCCT
AAGTTCATACCTTTACACGGTGAAACTGCGAATTGCTCAGTAAATCAGTTATCGTTTATT
TGATTGTACCGAGGC------------------------------CCAAAAGGCTTCACA
CAC-TGGATAACTGTGGGAA-ACTAGAGCTAATACATGTAAAC-----------TGCTAT
C-----TCGGGATAGCGTGCATTTATTCGCCTA---GGAAACCAACACGTCT-CGGGTTA
TACCTGACCAGTATATACTG---ATG----------------------------------
-----------------------------CGTCCCCTTAAAAGGATGCA-TTGGT-----
-------------------ATATGCCCAGGA-C-AACGATCCAGA--CGTTCACGGTGAT
TCTGAATAACTGA-TGCTGATCG---TACAGGGCCTA--TGT------------------
-----------------------------------GCCCACGATATTTCAATCAAATTTC
TGCCCTATCATATT-TGTTGGTAGGGTAGCGGCCTACCAAGGTGACGACGGGTAACGGGG
AATCAGGGTTCGATTCCGGAGAGGGAGCCTGAGAAACGGCTACCACATCCAA-GGATGGC
AGCAGGCGCGCAAACTATCCAATCCAG-ACAATGGGAGATGGTGACGAGGT--ATATTGG
AACTCACCGGCTATGCCGGTCGAGTTACCAGATAGACCCTAATTTAAACCAATAG-GAAT
CAATCAACGGGAGGGCAAGTCTGGTGCCAGCAGCCGCGGTAATA-CCAGCTCCCGTAGTA
TATACGTTAGTTGTTGCGGTTAAAAAGCTCGTAGTTGAAATACGGCGCGCTCGAAAGATG
G--TTCAGGAGTGTGGCT-----------G-CCTTGTGTGCA------------------
-----------------------------------------GTTTGTGGAGAGGCAGAAG
T-----------------------------------------------------------
------------------------------------------------------------
------------------------------------------------------------
------------------------------------------------------------
---AGCGCCTCTTTGTGTAACA--------------------------------------
------------------------------------------------------------
----------------------AAATGTTATATCAATA-----TCAC-------------
--TCCTAT-TGACCCTCTGCCGTA------------------------------------
-----------------------------AAAAAGCAGTTGGAAGAAAAAGTATGCTATT
GGTATAGCA-------------------------------------------------TT
CTGT-TGCGCAATCTGTGTGTCTACCCTGCCTCTCCCTTATACCCCCGAAAAATCATTAG
AGTGCGCT--TTCTCGTTGGGCCCACTCGA------------------------------
------------------------------------------------------------
--CTCTCCTTCAATG---GTGACGGGT-GAA--GTCCAGCGAATTGTGCCTTGAGTAAAA
TAGAGTGCTCCAAGCAGGCTGTG-------------------------------ATTAAT
TTCATCGCCCGCATACTCCAGCATGGAACGAATGTTCAATTGCTTAAACCACCCCGCTGG
CCTAGTTTGTTGGTTCAACACC--------------------------------------
---------GAGAGTATGATTTGTCTCGTTCGCGAGTCACATT-----------------
-----------TCATACTCTCGGCTAGGCCGTGTCCCCAGGACAGTGTACCCGGAGACCC
TTCTATGACAATCCAGTGGTTC-AT--AAAACTCCCCCCTGGGACTCATGTTATTCTGTG
TGGGTTG------ATTTATAGT--------------------------------------
------------------------------------------------------------
----------ATCCAACCACTCTATAGCATGTCTGCGTG-TATAGT--------------
-------------------GATATGTGCAAACTAACACTATACACCTCTCATC-TGTTGT
ATTT-----------------------------GT-----------------TGTGATGC
TATTATCAAC--------CAACAACAC---------------------------------
------------------------------------------------ACAGTCTAACAC
CCAGTGCGTGGC-GAGGCCACTCTGCCATAGATGTGTATATAATGAGCATCTATATCACA
CCCCTGATCGGTGTGTGATATACTGA----------------------------------
------------------------------------------------------------
------------------------------------------------------------
------------------------------------------------TTGTTCTCATTA
TATTTTAGTCACCGGGAGCAATGCACTCCC----TGTGTATGGGTATCGGTTAACAGAGA
--CATTT-GGGGGCATTAGTATTTGGCCGC-GAG-AGGTGAAATTCTTAGACCGGTCAAA
GACTAACAATTGCGAAAGCATTTGCCAAAGGTGTTTTCATTAATCAAGAACGAAAGTTGG
AGGATCGATGACGATTAGATACCGTCGTAGTTCCA--ACTGTAAACTATGCCAACCA--G
GGCTCAGGCCGGATC-ATTTATATTA----------------------------------
------------------------------------------------------------
---CAAATATTATGGATCCAGGTTGGGCCCCCC-GGGAAACCTAAAGTTTTTGGGTTCCG
GGGGGAGTATGGTTGCAAGGCTGAAACTTAAAGGAATTGACGGA-AGGGCACCACCAGGA
GTGGAGCCTGCGGCTTAATTTGACTCAACACGGGGAATCTCATCAGGTCCGGACATCGGA
AGGATTGACAGACTGACAGATCTTTCATGATTCGGTGGAT-GGTGGTGCATGGCCGTTCT
TAGTCGGTGGAGTG-ATTTGTCTACTTT-ATTGTGAT--AACGGACGAGACTGCGACCTT
-TATTTTGGCCGTATGAAATTTTCAACCGGC-----------------------------
------------------------------------------------------------
-------------------------------------------------------TCCGC
TAG------------------ACGCATACAAGTCCTATGTGTAGTATCCATGCGTCAATT
TGTTG-CGG---------------------------------------------------
----------------------------------TCGCTTATCACTGAT-----------
------------------------------------------------GCCAGCTAGCG-
---TTGACGAGATGACACTCGTGATGATGTGC-CACA-----------CTCTCCTTCGTA
CTCTCAG-TGGTGCGCT----------------------------------ACAACAAGT
TGTGCTTGGAA-CC-ACTC-----------------------------------------
----------------------------------------------CACA--TAGGAT-G
TGTCTGTGGTCCGGTTTGTGTTCGTGCGCCTTCATAAAGGGACT-ACCGGGA---TAC--
----AACTCGGGGGAGGCGCAGCAATAGCAGGTCAGTGATGCCCTTAGATGTTCTGGGCT
GCACGCGCGCTACAATGGTAACGACAATGAGTC----------TCTACACCGAAAGGT-G
CGGGTAATCTTGTCAATCGTTGCCGTGCTGGGGATTGAGCCTTGAAATTATTGCTCATGA
ACCTGGAATTCCTCGTAAGTACGAGTCACAAGCTCGTGCTGAATACGTCTCTGCCCTTTG
TACAC-ACCGCCCGTCGCTACTACCGATCGAATGATTTGGTGAGGACATGGGATCGAT--
-------CGGCGCCGCCTTGTG-----------TGTGCGCTGACTGAGAGCCTGTCCAAG
CTGCATCAG---------------------------------------------------
-------------
>Sphaerospora elegans
------------------------------------------------------------
------------------------------------------------------------
------------------------------------------------------------
------------------------------------------------------------
--------------CCGTGCATTTATTCGCCTA---GAAAACCAACACGTCT-CGGGTTA
CGCCTGTCAGTATTTATAGTCCCTC-----------------------------------
-----------------------------TATTCCCTCAAAAGAATATGCTCTAT-----
-------------------AAATGCCCAGGATT-TACGATCCAGA--CGTTCACGGTGAT
TCTGAATAACTGA-TGCTGATCG---TACAGGGCCTA--TGT------------------
-----------------------------------GCCTACGATATTTCAATCAAATTTC
TGCCCTATCATATT-TGTTGGTAGGGTAGCGGCCTACCAAGGTGACGACGGGTAACGGGG
AATCAGGGTTCGATTCCGGAGAGGGAGCCTGAGAAACGGCTACCACATCCAA-GGATGGC
AGCAGGCGCGCAAACTATCCAATCCAG-ACAATGGGAGATGGTGACGAGGT--ATATTGG
AACTCACCGGCTATGCCGGTCGAGTTACCAGATAGACCCTAATTTAAACCAATAGCGGGT
TATTCAACGGGAGGGCAAGTCTGGTGCCAGCAGCCGCGGTAATA-CCAGCTCCCGTAGTG
TATACGTTAGTTGTTGCGGTTAAAAAGCTCGTAGTTGAAATACGGCGCGCTCGAAAGACC
G--TTCAGGAGTGTGGCT-----------C-CCAAAAGTGTA------------------
-----------------------------------------GTTTGTAGAGACTTAGAAT
------------------------------------------------------------
------------------------------------------------------------
------------------------------------------------------------
------------------------------------------------------------
---TGCGCTCCTTTACATATAA--------------------------------------
------------------------------------------------------------
----------------------GTGTTTTGGTATGTTG-----CTCC-------------
--AATCATCTAGTTTGTTCTTGTA------------------------------------
-----------------------------ATAAATTAGTTGAGTAAAGCCTCATATTGCT
GCAT--------------------------------------------------------
--AT-TATATGTGATTGAGAGTTGTCCTTCGTCTCTCTTATACTCCTGAAAGATCATTAG
AGCGTGCT--TTCTCGTTGGGCCCGCCCGA------------------------------
------------------------------------------------------------
---TCTCCTTCAGTG---GTGACGGGG-GAA--GTCCAGCGAATTGTGCCTTGAGTAAAA
TAGAGTGCTCCAAGCAGGCTGTG-------------------------------ATTAAT
TTCATCGCCCGCATACTCCAGCATGGAACGAATGTTCAATTGCTTAAACCACCCCGCTGG
CCTAGTTTGTTGGTTCAACACC--------------------------------------
---------------------------------GTATAACACT-----------------
-----------TGTGTTATTCGGCTAGGTCGTGTCCGCAGGAAAGTGTACCCGGAGAACC
GTCTATAGTCATTCGGTGGTAC-AT------CTCC-AGCTGGGAATCATGTCCTTCTGTG
TGGGCCGTTGAATGTTTGAATCTGCTTC--------------------------------
------------------------------------------------------------
----------ACACCAACAATCTCCATCTTTAATGCTTGATGTGTT--------------
-------------------TATATTCACTCTGTGCTTATATTCACCTCTCAGCATCTTAA
ATTT-----------------------------GTGTGTATTGCCTTGGCTGTGTAATCT
TATTCTCATTCATGGCCACAAAAACAC---------------------------------
------------------------------------------------ACACCTGGGCAC
CCAGTATTTGGTAGATACCACTCGGCTATAAATGTGTGCTATTTGAACTTTCTTTTCATA
CCCTTGATCGGTGTATGTGATTGACT----------------------------------
------------------------------------------------------------
------------------------------------------------------------
------------------------------------------------GTTTTCATCTAA
CAATTTTGTCACCGGGAGCAATGCACTCCC----TGTGTATGGGTATCGGTTAACAGAGA
--CATTT-GGGGGCATTAGTATTTGGCCGC-GAG-AGGTGAAATTCTTAGACCGGTCAAA
GACTAACAATTGCGAAAGCATTTGCCAAAGGTGTTTTCATTAATCAAGAACGAAAGTTGG
AGGATCGATGACGATTAGATACCGTCGTAGTTCCA--ACTGTAAACTATGCCAACCA--G
GGCTCAGGCCGAATC-ATTTATATTA----------------------------------
------------------------------------------------------------
---AAAATATTATGGATTCAGGTTGGGCCCCCC-GGGAAACCTAAAGTTTTTGGGTTCCG
GGGGGAGTATGGTTGCAAGGCTGAAACTTAAAGGAATTGACGGA-AGGGCACCACCAGGA
GTGGAGCCTGCGGCTTAATTTGACTCAACACGGGGAATCTCATCAGGTCCGGACATCGGA
AGGATTGACAGACTGACAGATCTTTCATGATTCGGTGGAT-GGTGGTGCATGGCCGTTCT
TAGTCGGTGGAGTG-ATTTGTCTGCTTT-ATTGCGAT-CAACGGACGAGACTACGACCTT
-TATTTTGGCCGTATGAAATTTTCAACCGGT-----------------------------
------------------------------------------------------------
-------------------------------------------------------TCCGC
TAG------------------GCACACTAAAGTCCTGTGTGAAGGAACACGGTCCTAATT
CATTGATTG---------------------------------------------------
----------------------------------CCGTTCATCGTTGAT-----------
------------------------------------------------GCCAGCTAGCG-
---TTGACGAGATGACGCTCGTAATGATGTGC-CATA-----------CTCTCCTTCGTA
CTCTCAG-TGATGCGGT----------------------------------GCAATGAAT
TGGTCCTTG---CCTTCTT-----------------------------------------
----------------------------------------------CATA--CAGGAT-G
TGTCTGTGGTCCGGTGTGTGTTCGTTCGCCTTCATAGAGGGACT-ATCGGGT---TCC--
----AACTCGGGGGAAGCGTAGCAATAGCAGGTCAGTGATGCCCTTAGATGTTCTGGGCT
GCACGCGCGCTACAATGGTAACGACAATGAGTT----------TCTGCACCGAAAGGT-G
TGGGTAATCTTATCAATCGTTGCCGTGCTGGGGATTGAGCCTTGAAATTATTGCTCATAA
ACCTGGAATTCCTCGTAAGTACGAGTCACAAGCTCGTGCTGAATACGTCTCTGCCCTTTG
TACAC-ACCGCCCGTCGCTACTACCGATCGAATGATTTGGTGAGGACATGGGATCGAT--
-------CGGCGCCTCCTTGTG-----------TGTGCGCTGATTGAGAGCCTGTCCAAG
CTGCATCAGTCAGAG---AAGT--------------------------------------
-------------
>Sphaerospora sp. ex Pomoxis nigromaculatus
---------------------------------------------TAGCCATGCATGCCT
AAGTTCATACCTTTACACGGTGAAACTGCGAATTGCTCAGTAAATCAGTTATCGTTTATT
TGATTGTACCGAGGC---------------------------CCCTAAAAAGGCTTCACA
CAC-TGGATAACTGTGGGAA-ACTAGAGCTAATACATGTCAAC-----------TGCTAT
C-----ACGGGGTAGCGTGCATTTATTCGCCTA---GAAAACCAACACGCCT-GGGGTTA
AGCCTGGGTCGCGGTCGGTGGCTCTGT---------------------------------
-----------------------------TCTCTTCGGGGGGCAGGGTGCCGGCT-----
--------------------AGCGCCCAGGATTACACGATCCCGG--TGTTCACGGTGAT
TCTGAATAACTGA-TGCTGATCG---TACAAGGCCTT--CGA------------------
-----------------------------------GCCTACGATATTTCAATCAAATTTC
TGCCCTATCATATT-TGTTGGTAGGGTAGCGGCCTACCAAGGTGACGACGGGTAACGGGG
AATCAGGGTTCGATTCCGGAGAGGGAGCCTGAGAAACGGCTACCACATCCAA-GGATGGC
AGCAGGCGCGCAAACTATCCAATCCAG-ATACTGGGAGATGGTGACGAGGT--ATATTGG
AATTCACCGGCTATGCCGGTCGAATTACCAGATAGACCGTAATTTAAACCAATAACGGGC
TATTCAACGGGAGGGCAAGTCTGGTGCCAGCAGCCGCGGTAATA-CCAGCTCCCGTGGTG
TATATGTTAGTTGTTGCGGTTAAAAAGCTCGTAGTTGAAATACGGCGTGTTCGAAAGACA
G--TTCAGGGGTATGGCT-----------G-CCTTGTGTGCA------------------
-----------------------------------------GTTTGTGGA-AGGCGGAGC
G-----------------------------------------------------------
------------------------------------------------------------
------------------------------------------------------------
------------------------------------------------------------
---TATGGTAATGCCGGTCATG--------------------------------------
------------------------------------------------------------
----------------------GCTCTTCAGGAAGATG-----GCGG-------------
-------------TGCGGGCCGTGATGCTGGGCTCTCGCAAG------------------
-----------------------------GGAGTTCAGTGTTGCGGTCAGTGTCGTCACC
GGCTTGGAG---------------------------------------------------
TGTT-CGGGCCGGTGTCAACTGTGCGCCTGTCGGCCCTTATACTCCCGAAAGGTCATTAG
AGCGCGCT--TTCTCGTTGGGCCCGCTCGA------------------------------
------------------------------------------------------------
--TTCTCCTTCAGTG---GTGACGGGC-GCGTTGTCCAGCGAATTGTGCCTTGAGTAAAA
TAGAGTGCTCCAAGCAGGCTGTG-------------------------------ATCA--
TTCATCGCCCGC------------------------------------------------
------------------------------------------------------------
------------------------------------------------------------
------------------------------------------------------------
------------------------------------------------------------
------------------------------------------------------------
------------------------------------------------------------
------------------------------------------------------------
------------------------------------------------------------
------------------------------------------------------------
------------------------------------------------------------
------------------------------------------------------------
------------------------------------------------------------
------------------------------------------------------------
------------------------------------------------------------
------------------------------------------------------------
------------------------------------------------------------
------------------------------------------------------------
------------------------------------------------------------
------------------------------------------------------------
------------------------------------------------------------
------------------------------------------------------------
------------------------------------------------------------
------------------------------------------------------------
------------------------------------------------------------
------------------------------------------------------------
------------------------------------------------------------
------------------------------------------------------------
------------------------------------------------------------
------------------------------------------------------------
------------------------------------------------------------
------------------------------------------------------------
------------------------------------------------------------
------------------------------------------------------------
------------------------------------------------------------
------------------------------------------------------------
------------------------------------------------------------
------------------------------------------------------------
------------------------------------------------------------
------------------------------------------------------------
------------------------------------------------------------
------------------------------------------------------------
------------------------------------------------------------
------------------------------------------------------------
------------------------------------------------------------
------------------------------------------------------------
------------------------------------------------------------
-------------
>Sphaerospora sp. ex Sander lucioperca
---------------------------------------------------TGCATGCCT
AAGTTCATACCTTTACACGGTGAAACTGCGAATTGCTCAGTAAATCAGTTATCGTTTATT
TGATTGTACCGGGGC-----------------------------CTCCCAAGGCTTCACA
CAC-TGGATAACTGTGGGAA-ACTAGAGCTAATACATGTAAAC-----------TGCTAT
C-----TCGGGGTAGCGTGCATTTATTCGCCTA---GGAAACCAACACGTTT-TGGGTTA
CGCCTGTGAAGCGTGGCTGTCTTGCCGCTTCTACAGCTCTGCGTTGCT------------
-----------------------------CCCCCTTCTGGGAGAGTGCGCAGGGCGGTTG
ACTGTGGGGAAAGGGGCAGACACGCCCAGGAAG-AACGATCCAGA--CGTTCACGGTGAT
TCTGAATAACTGA-TGCTGATCG---TACAGGGCCTC--TGT------------------
-----------------------------------GCCTACGATATTTCAATCAAATTTC
TGCCCTATCATATTCTGCTGGTAGGGTAGCGGCCTACCAAGGTGACGACGGGTAACGGGG
AATCAGGGTTCGATTCCGGAGAGGGAGCCTGAGAAACGGCTACCACGTCCAA-GGATGGC
AGCAGGCGCGCAAACTATCCAATCCAG-ACAATGGGAGATGGTGACGAGGT--ATATTGG
AACTCACCGGCTATGCCGGTCGAGTTACCAGATAGACCCTAATTTAAACCAATAGAGGGT
TATTCAACGGGAGGGCAAGTCTGGTGCCAGCAGCCGCGGTAATA-CCAGCTCCCGTGGTG
TATACGTTAGTTGTTGCGGTTAAAAAGCTCGTAGTTGAAATACGGCGCGCTCGAAAGACC
G--TTCAGGAGTGTGGCT-----------G-CCTTGTGTGCA------------------
-----------------------------------------GTTTACGCAGGTACGGAGA
------------------------------------------------------------
------------------------------------------------------------
------------------------------------------------------------
------------------------------------------------------------
---GGCGACTGTGAGAGCGCCG--------------------------------------
------------------------------------------------------------
----------------------GGACATTACTCTGGCAGCGGCCCGGCACCGGTGCTGCT
GCTGTTGCTTCAGTGCACCTCATGGTGTGCGGAA--------------------------
-----------------------------GCGGCAGCAGCGACAACACGGACTGGGTCTC
AACTGCTAG-------------------------------------------GGTGATGC
CTGCGGGTGCTCTCGTCAGGAGCCCTTCGGGCCTGACTTACACCCCCGAAAGATCATTAG
AGTGCGCT--TTCTCGTTGGGCCCGCCCGA------------------------------
------------------------------------------------------------
--ATCTCCTTTACTG---GTGACGGGG-GAA--GTCCAGCGAATTGTGCCTTGAGTAAAA
TAGAGTGCTCCAAGCAGGCTATG-------------------------------ATTAA-
TTCATCGCCCGCATACTCCAGCATGGAACGAATGTTCAATTGCTTAAACCACCCCGCTGG
CCTAGTTCGTTGGTTCAACACC------------------------GAGGTGTGTCCCCT
CCCGGCCGGTGGGGTGCGTGCCTCTGTGTACGCACTCCATCATTCACCGTGGAGATTTCG
-----------ACACACTCTCGGCTAGGCCGTGTCCGCAGGAAAGTGTACCCGGAGACCC
GCCTGTCATCAGTCGGTGGTCT---------CTCCCA-CTGGGGATCATGTCTATCTGTG
TGGGCTGTGTGGTGCATATAGATATTGTTGTGGCCCGTGTGGCCG---------------
------------------------------------------------------------
----------CCGCCAGCAAGTCTCGCTTGTTGTTGCTGCTGCCGCCGGAGACCACTCTC
TC-----------------TAAATATATCCCAGCCAAACACACACACCTGGGCACCCCGG
CGCCGGAGAGGCCATTTGGTGGCAGGT------GTGCGTACTCGGTGGTGTCGGTGTGAC
CAGTAGTGGTGGTGGTGATGGCGATAC---------------------------------
-----------------------------------------CGATGACAGAGGGCAGTGC
TGCTGCTTCCGCCAGCTTGCGCTAGCGGAGCACACAGTGCTCTCTTCATCTGCCATCACG
CAAACACACATCCTATTTGGCCGCCG----------------------------------
------------------------------------------------------------
------------------------------------------------------------
-----------------------------------------------TGCTCCACCGGGC
ACAGTCAGTCACCGGGAGCAATGCACTCCC----TGTGTATGGGTATCGGTTAACAGAGA
--CATTT-GGGGGCATTAGTATTTGTCCGC-GAG-AGGTGAAATTCTTAGACCGGGCAAA
GACTAACAATTGCGAAAGCATTTGCCAAAGGTGTTTTCATTAATCAAGAACGAAAGTTGG
AGGATCGATGACGATTAGATACCGTCGTAGTTCCA--ACTGTAAACTATGCCAACCA--G
GGCTCAGGCCGGATC-ATTTATATTA----------------------------------
------------------------------------------------------------
---CAAATATTATGGATCCAGGTTGGGCCCCCC-GGGAAACCTAAAGT-TTTGGGTTCCG
CGGGGAGTATGGTTGCAAGGCTGAAACTTAAAGGAATTGACGGA-AGGGCACCACCAGGA
GTGGAG-CTGCGGCTTAATTTGACTCAACACGGGGAATCTCATCAGGTCCGGACATTGGA
AGGATTGACAGACTGACAGATCTTTCATGATTCGGTGGAT-GGTGGTGCATGGCCGTTCT
TAGTCGGTGGAGTG-ATTTGTCTACTTA-ATTGTGAT--AACGGACGAGACTGCGACCTT
-CATTTTGGCCGTATGAAATTATCAACCGGT-----------------------------
------------------------------------------------------------
-------------------------------------------------------TCCGC
TAG------------------ATGCATACAAGTCCTGTGCGGAGTGGCGCTCTGCTGGCT
CCTTGAGAG---------------------------------------------------
----------------------------------GTGTTCACTGCTGATG----------
--------------------------------------------------CAGCTGGCT-
-AGGACATGAGATGGCGTTCGTGATGATACGCTCACA-----------CTTACCCTGGTA
CTCTCAG-TGGTGCATT----------------------------------GCAAGGAAT
CCGCTGGGGTGTCTTACTC-----------------------------------------
----------------------------------------------CGCA--CAGGAT-G
TGTCTGTGGTCCGGTGTGCGTTCGTGCGCCTTCATGGAGGGACT-ACCGGAT---TAC--
----AACCCGGGGGAAGCGTAGCAATAGCAGGTCAGTGATGCCCTTAGATGTCCTGGGCT
GCACGCGCGCTACAATGGTAACGACAATGAGTC----------TCTGCACCGAAAGGT-G
TGGGTAATCTTGTCAATCGTTGCCGTGCTGGGGATTGAGCCTTGAAATTATTGCTCATGA
ACCTGGAATTCCTCGTAAGTACGAGTCACAAGCTCGTGCTGAATACGTCTCTGCCCTTTG
TACAC-ACCGCCCGTCGCTACTACCGATCGAATGATTTGGTGAGGACATGGGATCGAT--
-------CGGCGCCTCCTATAGTG---------TGTGCGCTGACTGAGAGCCTGTCCAAG
CTGCATCAGTCAGAG--GA-----------------------------------------
-------------
>Sphaerospora truttae
-ACCTGGTTGATCCTGCCAGTTATGATATGCTTTTCTCAAAGACTAAGCCATGCATGCCT
AAGTTCATACCTCTATAGGGTGAAACTGCGAATTGCTCAGTAAATCAGTTATCGTTTATT
TGATTGTACCGAAGC----------------------------CCTT-ACAGGCTT--CA
CAC-TGGATAACTGTGGGAA-ACTAGAGCTAATACATGTCAAC-----------TGCTAT
C-----TCGGGGTAGCGTGCATTTATTCGCCTA---GAAAACCAACGCGTCG-TAAGCTA
GTCACCAGCAT-------------------------------------------------
------------------------------------------------------------
-------------------AAACT-CTTGCGAC-AACGGCT--ACCACGCTCATGGTGAT
TCTGAATAACTGA-TGCTGATCG---TACAAGGCCTTTCTGT------------------
-----------------------------------GCCTACGATATTTCAATCAAATTTC
TGCCCTATCATACT-CGTTGGTAGTGTAGTGGACTACCAAGGTGACGACGGGTAACGGGG
AATCAGGGTTCGATTCCGGAGAGGGAGCCTGAGAAACGGCTACCACATCCAA-GGATGGC
AGCAGGCGCGCAAACTATCCAATCCAG-ATAATGGGAGATGGTGAAGAGACCATTATTGG
AACTCATCGGCTTTGCCGGTCGAGTTACCAGATAGACCATAGTCTAAATACATAGTGAAA
TAATCAACGGGAGGGCAAGTCTGGTGCCAGCAGCCGCGGTAATA-CCAGCTCCCGTGGTG
TATATGTTTGTTGTTGCGGTTAAAAAGCTCGTAGTTGGAATACGGTGCGTTCGAAAGATG
G--TTCTGAGATATGGTT-----------A-CCGAATGCGTGTA----------------
-----------------------------------------ATTTGAGATCGGTCTCAGC
------------------------------------------------------------
------------------------------------------------------------
------------------------------------------------------------
------------------------------------------------------------
---CCTTCTTGTGACTGGCTAACACACACT------------------------------
------------------------------------------------------------
----------------------GCTCTCTGATCTAAGC-----TTGTGTTAGGGCTTGAG
AGATGTTGACCACTTCATACTGGGAAACTGGTGTGC------------------------
-----------------------------ATTGGTCAAAAGATCAGGAGTCTCAAACTGG
GTTTAGCAT-----------------------------------CAAGAGTTTGTGGTTT
AGGC-AGTTAGGAATAGTGTGTTGTGACCGGTTGCTTTTGTATCTCTGAAAGGTCATTAG
AGCGTGCT--TTCTCGTCGGGCCTCCATGAC-----------------------------
-------------------------------------AAAATGACCAAAA-------GTT
ATCTATCCTTCAGTG---GATACGTGG-GAC--GTCCGGCGACATGTGCCTTGAGTAAAA
TAGAGTGCTCCAAGCAGGC-ATG-------------------------------ATTAAC
GTCATAGCCCGCATACTCCAGCCAGGAACGAATGTTCAATTGCTTAAACCACCCCACTGG
CCTAGTTTGTTGGTTAAACACT----------------GTGTGTGTGGT------CATG-
-------CTGCTACTTAAGTTT--GCATGCTCCCGCACACACA-----------------
----------------------GCTAGGTCGTGTCCACAGGAAAGTGTACCCGGTGGCCA
AGTCTGGTT---------------------------------------------------
------------------------------------------------------------
------------------------------------------------------------
------------------------------------------------------------
-------------------GGAACAGATGGGTGTAGTGGGTGTCCCATGTG---------
------------------------------------------------------------
------------------------------------------------------------
------------------------------------------------------------
----------------GATGCTCACCTGCACTCGTCTCCAAGTTGGC-------------
------------------------------------------------------------
------------------------------------------------------------
------------------------------------------------------------
------------------------------------------------------------
---TCCGGTGGCCGGGAGTAATGCACCTCC----TGTGTACGGGTATCGGTTAACAGAGA
--CATTT-GGGGGCATTAGTATTTGGTCGC-GAG-AGGTGAAATTCATAGACCGATCAAA
GACTAACAATTGCGAAAGCATTTGCCAGAGATGTTTTCATTAATCAAGAACGAAAGTTGG
AGGATCGATGACGATTAGATACCGTCGTAGTTCCA--ACTGTAAACTATGCCAACCA--G
GGCTCAGCCCGGATC-GTCTATATTT----------------------------------
------------------------------------------------------------
----TTAATATGTGGATCCAGGTTGGACCCCCA-GGGAAACCTAAAGTTTTTGGGTT-CG
GGGGGAGTATAGTCGCAAGAGTGAAACTTGAAGGAATTGACGGA-AGGGCACCACCAGGA
GTGGAGCCTGCGGCCTAATTTGACTCAACACGGGGAATCTCACCAGGTCCGGACATCGGA
AGGATTGACAGACTGACAGATCTTACATGATTCGGTGGAA-GGTGGTGCATGGCCGTTCT
TAGTTGGTGGAGTG-ATCTGTCAAGTTA-ATTCTGAT--AACGGGCGCGACTGTGGCCTT
-TATTTTGGCCGTATGAAAGTTTCACCGGTGC----------------------------
------------------------------------------------------------
-------------------------------------------------------CCCAC
AGG------------------GTTCATTAAAGTCTTGTGTA-------------------
------------------------------------------------------------
-------------------------ACCAATTGTCCATGGTGGGGTTTTGCCTTGGTTCC
GTG--CTGACCTAGCGTATTCACGG------------------CCAATGTTAGCTAGCA-
--ATCAGACAGATGTGCGGTGTGATGTCGCA--CACA------------CTGTGGTTGTA
CTGTTGG-CTGTGCGGA-----------------------------------AGGTCAGT
ATTCTGGGGCGAAGTTT-------------------------------------------
---------------------------GGCTCTGACAATGTTA---CATAGGATGG---G
TTCTGTGGGTCCGGTCTGTGTTCGTGCGCCTTCATAGAGGGACT-ACCGG-T---GGC--
----AAACCGGGGGAAGTACGGCAATAGCAGGTCAGTGATGCCCTTAGATGTTCTGGGCT
GCACGCGCGCTACAATGGTAACGACAGTGAGTT----------TCTGCGCCGAAAGGT-G
CGGGTAATCTTTTCAATCGTTATCGCGCTGGGGATTGAACCTTGAAATTATTGTTCATGA
ACCTGGAATTCCTCGTAAGTACGAGTCACCAGCTCGTGCTGAATACGTCTCTGCCCTTTG
TACAC-ACCGCCCGTCGCTACTACCGATCGAATGATTTGGTGAGGACATGGGATTGAT--
-------CGATACCA------------------AGTGTATTGATCGAGAGCCTGTCCAAG
CTGCATCCCTCAGAG--GAAGTAAAAGTCGTAACAAGGTTTCCGTAGGTGAACCAGCGGA
A------------
>Sphaerospora_diminuta
-------------------------ATATGCTTACCTCAAAGACT-AGCCATGCAAGCCC
AAGTTCATACCTTGACACGGTGAAACTGCGAATCGCTCAGTAAATCAGTTATTGTTTATC
CGACTGTACCTCGAAGTGGGACGGGGCGCCTCACGGTG----CCTCGCCTGCAACACACA
CAC-TGGATAACTGTGGGAA-ACCAGAGCTAATACATGTCACC-----------TGCTGC
CCCTATGCTGGGTAGCGTGCATTTATTCGCCCACTCTGTCACGAGAAACCGACCCGGCCA
GCTAGG------------------------------------------------------
------------------------------------------------------------
-------------------GGCGACCC--------GGAGGGCC-----GGAGCTGGTGAT
TCTGAATAACTGA-TGCTGATCGCGACACGGGTCCCCCTCAC--CAGGGGG---------
--------------------------------CAACCCAGCGACGTCTCGGTCAAATTTC
TGCCCCATCATACC-GGTTGGTAGGGTAGCGGCCTACCAAGGTGGTGACGGGTAACGGGG
AATCAGGGTTCGATTCCGGAGAGGGAGCCTGAGAGACGGCTACCACATCCAA-GGATGGC
AGCAGGCGCGCAAACTATCCAATGCAC-AATGTGTGAGATGGTGACGAGGT--GTACCGG
CGTCCGGTGACTCAGTCACTTGGGCTACCGATTAGACGCTAAGCCAGCCCGCTAGCGGTC
AGTTCAACAGGAGGGCCAGTCTGGTGCCAGCAGCCGCGGTAATA-CCAGCTCCTGTAGGC
TATGCCTTAGTTGTTGCGGTTAAAAAGTTCGTAGTTGAAATTCGGCACGCAGCTGTGCTG
CCCTCCAGCGGGTGGCCC----------------GGTGCA---GCGCTAGAAGGG-----
------------------------------------------------------------
------------------------------------------------------------
------------------------------------------------------------
------------------------------------------------------------
------------------------------------------------------------
---GCCGGTCTTGTGCGCCCTG--------------------------------------
------------------------------------------------------------
------------------------------------------------------------
------------------------------------------------------------
------------------------------------------------------------
------------------------------------------------------------
---------------------GAGTGCCCTGCTGCACCAGCCCCCGAAGGACGCAAGTGG
CGCACG----GTGCAGCGTGTCTCTCGTGA------------------------------
------------------------------------------------------------
-GCTGCCTCGCACCGAGAGGTGCGCGGTGGT--TGCGACAAAATTGTGCCTTGAGTAAAA
CAGAGTGCTCCAAGCAGGCGTGACCGGAGGCTGGGACACTTGATTGTGCCCGGCGGAAGA
TCACACGCTCGCATGCTCTAGCAGGGAACGAATGTTCAATTGCTTGAACCACCTCGCTGT
GCTAGTTGGTCGGTAACGCGCC--------------------------------------
------------------------------------------------------------
------TTTCCTCAGCGTTAGGCCTAGCCAGCGTGCGTCCGTCAGAGTACCCGGAGGGTC
TGCGAAGAGCCCACCGTCAGCGACAGCCCGGAGTGAGAATGTAGCGTGATACAAAAGGGC
CGGGCAGCAGGCCTCTGGAGATGCTGCCACAGCAAGTGGTGCCGGAGGCGAGACG-----
------------------------------------------------------------
----------GAGCGCGCCGGGCACTACACCTAAGGCGGAGGTCAGGCAGTAACCAGCGC
TCCCGCAAGGGACGCGCCCTGTCTCTGCTAGTGCCGACAAGGGGCCGGTTCGCACCATCT
CCGGCCATCCACGGCAGCGCCCAGAGAGCCAGCGCTCGCGTTCCCGTACGTGCAAACAAC
CACCACCGATCCGGGTGACGGAC-------------------------------------
---------------------------------------------------CGCGGACTC
GCAGGGGACGGCCAGCGCGCCCAGGCAGGAGGCG-CTCCACGACTGAGGCGCAATGCCTG
GCCTGGGACGCGCCGTCCTGGT--------------------------------------
------------------------------------------------------------
------------------------------------------------------------
------------------------------------------------------------
---GTACGCCCCCGGGAGTACTGCTCTGGCGAGAGACGCCTGGGTATCGGTTAAGAGAAG
--CATTT-GGGGGCATTGGTACTTGGCCGC-GAG-AGGTGAAATTCTTAGACCGGTCAAA
GACTGACAATTGCGAAGGCATCTGCCAAGGGTGTTTTCATTAATCAAGAACGAAGGTTGG
AGGATCGATGACGATTAGATACCGTCGTAGTTCCA--ACAGTAAACTATGCCAACCA--G
GGCTCAGCCCCACAC-ACAAATGGTC--------GTTGTCC-AGGCGCT-----------
--------------------GCCGGCGTGCGCCCCCC--GGGTCCACGGC----AGGCCG
G---GACCTGAGAGGACCAGGGTTGGGCCCCCC-GGGAAACCTAAAGTGTTTGGGTTCCG
GGGGGAGTATGGTCGCAAGGCTGAAACTTAAAGGAATTGACGGA-AGGGCACCACCAGGA
GTGGAACCTGCGGCTCAATTTGACTCAACACGGGGAACCTTACCAGGTCCGGCCACGCGT
ACGATCGCCAGACTGATAGCTCTTGCGTGATTGCGTGAAA-GGTGGTGCATGGCCAGTCT
TAGTCCGTGGAGTG-ATTTGTCAGCTCA-AGTGCTCG--AACGTGT-AGTGAGGTGCGGG
-TCGGGTT-CCGGTG-----------GTGCTGCTG-------------------------
------------------CG-ACAAGCA--------------------------------
------------------------------------------------------------
-----------------------------GGGTGCTGCCCCCCGGCCCTCCACCCACAGC
A-----------------------------------------------------------
----------------------------ATAGATACATACGACGCAACTGCGACCGCTGT
TTTATGTTCGG-------------------------------------GTGGGTTGTCAG
GGCCGGGCAGAGAGGCGCTCTGGCCTCCGCAG---------------CCCCGGGTTCCCG
CAGTCAGATGCCTGTGA-------------------------------------------
------------------------------------------------------------
---GGGTGCACCGACGACCGAGCCCGGGGCGCCACGCGGTTCCAGAGTGTCGCGCTCCCG
GTCAGCCACCCCAGA----------------CTACACCGGGACT-AATGG----AGAA-A
GTGAAATCTGTTTGAAGCGCAGCCATACTAGGTCAGTGATGCCCTGAGATGCCCTGGGAT
GCACGCGGGTTACACTGGTTGCAACAGAGAGTCGAGCAATTGTCCCAGGCCGAGAGGC-T
GAGGTAATCTGTGCAATAGCAACCGTGCTGGGGATTGAGGCCTGAAACGGC--CTCATGA
ACTTGGAATTCCTCGTAAGTACGGGTCATCAGCCCGTGCTGACTACGTCCCTGCCCTTTG
TACAC-ACCGCCCGTCGCTACTACCGATCGGATGGCTGGGTGAGGACATGGGAT-G----
----------------------------------GCGGGGGAGACGGGCGC---------
------------------------------------------------------------
-------------
>Sphaerospora sp. ex Ptychadena anchietae
-ACCTGGTTGATCCTGCCAGTTATGATATGCTTATCTCAAAGACTAAGCCATGCATGCCT
AAGTTCATACCTTTACACGGTGAAACTGCGAATGGCTCAGTAAATCAGTTATAGTTTATT
TGATTGTACCGGGTG----------------------------------CTCTGCACATA
CAT-TGGATAACTGTGGGAA-ACTAGAGCTAATACATGTCAAC-----------TGCTTT
C-----ACGGGGAAGCGTGCATTTATTCGCCTA---GGAAACCAGCACGTTTGCGATTTA
AGACGGGTC---------------------------------------------------
-----------------------------------GGGAGCAATCCCAGCTCGTT-----
---------------------------------GCACGGTC--GCGGCGTTCACGATGAT
TCTGAATAACTGATTGCTGATCG---TATGAGGCCTC---GT------------------
-----------------------------------GCCTACGACATTTCAATTAAATTTC
TGCCCTATCATACT-TGTTGGTAGTGTAGCGGCCTACCAAGGTGGTGACGGGTAACGGGG
AATCAGGGTTCGATTCCGGAGAGGGAGCATTAAAAACGGCTACCACATCCAA-GGATGGC
AGCAGGCGCGCAAACTATCCAATCCAG-ACAATGGGAGATGGTGACGAGAC--ATATTGG
AACTCACTGGCGTTGCCGGTAGAGTTACCAGAATGACCGTAATTTAAGTCCTTCGTGGAT
GA--CTACGGGAGGGCAAGTCTGGTGCCAGCAGCCGCGGTAATA-CCAGCTCCTGTAGCA
TATATAA---TTGTTGCGGTTAAAAAGCTCGTAGTTGGATTACAGTGCGTTCAAGTGATG
G--TTCGGCGGTATAGCT-----------A-CCAGAGGTAG-------------------
-------------------------------------------TTGTGTGGTGCTGTATC
ACTC-GGTCG--------------------------------------------------
------------------------------------------------------------
------------------------------------------------------------
------------------------------------------------------------
---GTCTACACCTCACGGCCC---------------------------------------
------------------------------------------------------------
----------------------ACCATACGGCCCTGCGATGCTCCGTCTCATGGTGTGCG
CAAAGTGGATGCCATCTGGTCGCAGTCTCTGTGCCAGATGCATTCATGC-----------
-----------------------------ACACCACTGTTGGCGGAGCCTCTCGAGGGGA
ACGTGTGTG--------------------------------GATACCGTAGGTGTGCTAA
AAGGTCGGTCGAGTGTGTAAAAAGCAGTGCCATACGCATATCTGGCTGAAACGTCACAAG
AGCGTGCT--TTCACGTTGGACCCCCGTGA------------------------------
------------------------------------------------------------
TTGTGCCCTTAAGTG---GGTACACGG-GAC--GTCTGGCGAATTGTGCCTTGAGTAAAA
TAGAGTGCTCCAAGCAGGCGTGACT-----------------------------AATAAT
--CATTGCCCGTATACTCCAGCATGGAACGAATGTTCAATTGCTTGAACCACCCCATCGG
CCTAGTTAGCTGGTTAATTGCA----------------------------AACGGCGTGT
CTGCAAGGTGTGGATGCGTGCTGCAAAGTGCGTCCACCACACTTCTGTG-----------
-----------GGCACTGCTGGCTAGTGCCATGTTCACGGACTGGTGTACCTGCTGCTAC
GACCGTGCACAGTTCATCGTCATAGAGCTGACGCGCGGGTAACGGCCGTGGGTTCCGAGG
GTGTCCACCACACTTGG-------------------------------------------
------------------------------------------------------------
------------------------------------------------------------
-------------------TGTGGCGCGTCACCCTGACCCCGGCTTCCCCG---------
------------------------------------------------------------
------------------------------------------------------------
------------------------------------------------------------
----------------CATCACCTTTGGTGTTTGTCTGTG-TGCGG--------------
------------------------------------------------------------
------------------------------------------------------------
------------------------------------------------------------
------------------------------------------------------------
---ACCCGTCGGTGGGAATCATGCACCTTC----CGTGTATGGGTATCGGTTAACAGAGA
--CATTT-GGGGGCATTAGTATTTGGCCGC-GAG-AGGTGAAATTTTTAGACCGGTCAAA
GACTAACAATTGCGGAAGCATTTGCCAAAGATGTTTTCATTAATCAAGAACGAAAGTTGG
AGGATCGAAGACGATTAGATACCGTCGTAGTTCCA--ACTGTAAACTATGCCAACCA--G
GGCTCAGGCCGGATC---------------------------------------------
----------------------------------------------------AT------
-----AATGTTGTGGATCCAGGTTGGGCCCCCC-GGGAAACCTAAAGTTTTTGGGTTCCG
GGGGGAGTATGGTCGCAAGGCTGAAACTTAAAGGAATTGACGGA-AGGGCACCACCAGGA
GTGGAGCCTGCGGCCTAATTTGACTCAACACGGGGAATCTCACCAGGTCCGGACATCGGA
AGGATTGACAGACTGACAGATCTTTCATGATTCGGTGGAT-GGTGGTGCATGGCCGTTCT
TAGTTGGTGGAGTG-ATTTGTCAGGTTA-ATTCCGGT--AACGAACGAGACCGATTCCTT
-TATTTTGGCCGCATTAAGTTTTCAA-CTGTG----------------------------
------------------------------------------------------------
-------------------------------------------------------TGCCT
GGG---------------------CAACAAATGGTTCAGTGTGCTGGCCCCTGACGGC--
------------------------------------------------------------
------------------------GCTCTCTGTGTGGCGTGTGTCTTTGCTCTCACTACC
CGGTCG------------------------------------------TTCAGCTAGCG-
GGGACCCAATAATGGTGGCCGTGATGGCACAT-CAGA------------ATGGCCTCGTA
CTGCGGC-CGGGACCGA------------------------------TGGTGGGGGTGTA
TGGATGCGCGTTTGCA--------------------------------------------
-------------TGGGGAATCCGTCGTTGGGGG-----AT-----GGTGCGCTGGGC-T
AGCCCAGGTCATGGTGTATGTTCATGCGCCTTCATAAAGGGACT-ACCGG-T---GGC--
----AAACCGGGGGAAGTATGGCAATAGCAGGTCAGTGATGCCCCTCGATGTCCTGGGCT
GCACGCGCGCTACAATGGTAACGACAGTGAGTT----------TCTGCGCCGAAAGGT-G
TGGGTAATCTTGTCAATCGTTGCCGTGCTGGGGATTGAGCCTTGAAATTATTGCTCATGA
ACCTGGAATTCCTTGTAAGTACGAGTCACCAGCTCGTGCTGAATACGTCTCTGCCCTTTG
TACAC-ACCGCCCGTCGCTACTACCGATTGAATGATATGGTGAGGACATGGGATTGAA--
-------CGTCCCCTA-----------------TGTGGGACGGCTGAGAGCATGTCCAAA
CTATATCAGTCAGAG---------------------------------------------
-------------
>Sphaerospora ranae
---------------TCCAGTTATGATATGCTTATCTCAAAGACTAAGCCATGCATGCCT
AAGTTCATACCTTTACACGGTGAAACTGCGAATGGCTCAGTAAATCAGTTATAGTTTATT
TGATTGTACCGAATG----------------------------------CCTTGCGCATA
CAT-TGGATAACTGTGGGAA-ACTAGAGCTAATACATGTCAAC-----------TGCTCT
C-----ACGGGGGAGCGTGCATTTATTCGCCTA---GAAAACCAGCACGCCA-CGGCTCA
AGCCCGGTT---------------------------------------------------
-----------------------------------GGGAGCAATCTCGGCCGGTT-----
---------------------------------GTACGGTC--GTGGCGTTCACGATGAC
TCTGAATAACTGACTGCTGATCG---TATAAGGCCTT---GT------------------
-----------------------------------GCCTACGACATTTCAATCAAATTTC
TGCCCTATCATACT-TGTTGGTAGCGTAGCGGCCTACCAAGGTGATGACGAGTAACGGGG
AATCAGGGTTCGATTCCGGAGAGGGAGCATTAGAAACGGCTACCACATCCAA-GGATGGC
AGCAGGCGCGCAAACTATCCAATCCAG-ACAATGGGAGATGGTGACGAGAC--ATATTGG
ATCTCACTGGCATTGCCGGTAGAGTTACCAGAATGACCGTAATTTAGACACTTCGTGGAC
GA--CTACGGGAGGGCAAGTCTGGTGCCAGCAGCCGCGGTAATA-CCAGCTCCTGTAGCA
TATATAATTGTTGTTGCGGTTAAAAAGCTCGTAGTTGGATTACAGTGCGTTCAAGTGATG
G--TTCGGCGGTATAGCT-----------A-CCTCTGGTAG-------------------
-------------------------------------------TTGTGCAGTACTGTAGC
GCTCAGGAT---------------------------------------------------
------------------------------------------------------------
------------------------------------------------------------
------------------------------------------------------------
---GGCAGCGCTGAGTGTGGCACTT-----------------------------------
------------------------------------------------------------
----------------------GGTCTGCCAGCCGGCC----------------------
----CCTTCTCACATTTCGGTGTGAGGCAG------------------------------
-----------------------------GAAGCCGGCTGGATCACGGGCCAGTGCATTA
CGCTCAGTG---------------------------------------------TGTTAA
AACC-CG-TCCGGGCC-TAAC-AGCAGTGCTGTACGCATATCTTGCTGAAACATCTCGAG
AGCGCGCT--TTCTCGTTAGACCCTGGTGA------------------------------
------------------------------------------------------------
TGATACTCTTAAGTG---GGTACACCA-GAC--GTCTGGCGAATTGTGCCTTGAGTAAAA
TAGAGTGCTCCAAGCAGGCGTGAGT-----------------------------AAAA-T
-CAATCGCCCGTATACTCCAGCATGGAACGAATGTTCAATTGCTTCAACCACCCCATCGG
CCTAGTTAGCTGGTTTTGAACT--------------------------------------
------CATGCAAACGGCAGTGGGGGGGTCCAGGCAACTGGGTC----------------
-----------CTCATTGTCGGCTACGGCCATGTCCGCGGAACGGTGTACCTGCTGTTAC
GACCGTGCCTTTGGCTGTTTGCAGATGGATAGATGTC-----------------------
------------------------------------------------------------
------------------------------------------------------------
------------------------------------------------------------
-------------------TGATGCAGTGCTGGGTGGAGACGCCCCACCTT---------
------------------------------------------------------------
------------------------------------------------------------
------------------------------------------------------------
----------------CAGCATCACCTCTGCGACCCTGGGCTGCGG--------------
------------------------------------------------------------
------------------------------------------------------------
------------------------------------------------------------
------------------------------------------------------------
---AACCGTCGGCAGGACCAATGCGCCTTC----CGTGTATGGGTATTGGTTAACAGAGA
--CATTT-GGGGGCATTAGTATTTGGCCGC-GAG-AGGTGAAATTTTTAGACCGGCCGAA
GACTAACAATTGCGAAAGCATTTGCCAAAGATGTTTTCATTAATCAAGAACGAAAATTGG
AGGATCAAAGATGATTAGATACCGTCGTAGTTCCA--ATTGTAAACTATGCCAACCA--G
GGCTCAGGCCGGATC-GT------------------------------------------
---------------------------------------------------AATGT----
-----TATATTGTGGATCCAGGTTGGACCCTCC-GGGAAACCTAAAGTTTTTGGGTTCCG
GGGGGAGTATGGTCGCAAGGCTGAAACTTAAAGGAATTGACGGA-AGGGCACCACCAGGA
GTGGAGCCTGCGGCCTAATTTGACTCAACACGGGGAATCTCACCAGGTCCGGACATCGGA
AGGATTGACAGACTGACAGATCTTTCATGATTCGGTGGAT-GGTGGTGCATGGCCGTTCT
TAGTTGGTGGAGTG-ATTTGTCAGGTTA-ATTCCGGT--AACGAACGAGACCGATTCCTT
-TATTTTGGCCGTATGAAGTTTTCATTC-GTG----------------------------
------------------------------------------------------------
-------------------------------------------------------CGCCC
TGG---------------------CAATCAAGGCCTTGTCCGTTGGACTTGTTGGAGAGT
CCGGC-------------------------------------------------------
----------------------GCACTGGTTGTCCACACTGGGTTGGCTTGTGG--T-CC
GGGTGCTGCATCAGCAAAGGCTGCCGTGGTGTTTCATGGCC-------GTTAGCTAGCG-
GCTCGGTTATTATGATCGCTGTGATGGCTGGT-CAGA------------ACGCTGCCGTA
CTGCGGT-TGTGGTGCC-----------------------------ACGGTGGTTTGGTG
TAGTCCGGGTCTCGGACCTTCTTAGTGGCTGTGGCAGC----------------------
------------TTGGG----TGCCGGGAAGGAAGGCAAATCATCCGGCGGATAGGGT-C
TGCCAGGGTCTCGATGAGTGTTCGTGCGCCTTCATAGAGGGACC-ACCGG-T---TGC--
----AAACCGGGGGAAGTACGGCAATAGCAGGTCAGTGATGCCCTTAGATGTTCTGGGCT
GCACGCGCGCTACAATGGTAACGACAATGAGTT----------TCTGCATCGAAAGGT-G
TGGGTAATCTTGTAAATCGTTGCCGTGCTGGGGATTGAGCCTTGAAATTATTGCTCATGA
ACCTGGAATTCCTTGTAAGTACGAGTCACCAACTCGTGCTGAATACGTCTCTGCCCTTTG
TACAC-ACCGCCCGTCGCTACTACCGATTGAATGACTTGGTGAGGACATGGGATTGAT--
-------CGACTCCTTA-----------------GTGAGACGGTTGAGAGCCTGTCCAAA
TTGCGTCACTCARAG--GAAGTAAAAGTCGTAACAAGGTTTCCGTAGGTGAACCAGCGGA
AG-----------
>Sphaerospora ohlmacheri
-ACCTGGTTGATCCTGCCAGGTCTGATATGCTTGTCTCAAAGACTAAGCCATGCATGCCT
AAGTTCATACCTTTACACGGTGAAACTGCGAATGGCTCAGTAGATCAGTTATAGTTTATT
TGATTGTACCGAATG----------------------------------CTTCGTACATA
CACAGGGATAACTGTGGGAA-ACTAGAGCTAATACATGTAACC-----------TGCTCT
C-----ACGGGGGAGCGTGCATTTATTCGCCTA---GAAAACCAGCTCGCTAGCGTTTCA
AGGCCAGAT---------------------------------------------------
-----------------------------------GAGAGCAATCTCATCTGGTT-----
---------------------------------GTACGACC--GCGGCGTTCACGATGAT
TCTGAATAACTGATTGCTGATCG---TATAAGGCCCT--AGA------------------
-----------------------------------GCCTACGACGTTTCAATCAAATTTC
TGCCCTATCATACT-TGTTGGTAGTGTAGCGGCCTACCAAGGTAGTAACGGGTAACGGGG
AATCAGGGTTCGATTCCGGAGAGGGAGCATTAGAAACGGCTACCACATCCAA-GGATGGC
AGCAGGCGCGTAAACTATCCAATCCAG-ACAATGGGAGATGGTGACGAGAC--ATATTGG
AACTCACTGGCATTGCCGGTAGAGTTACCAGAATGACCGTAATTTAGACTATTCGTGGAC
GA-TCTACGGGAGGGCAAGTCTGGTGCCAGCAGCCGCGGTAATA-CCAGCTCCCGTAGCA
TATATAATTGTTGTTGCGGTTAAAAAGCTCGTAGTTGTATTACAGCGCGTTCAAGTGATG
G--TTCGGCGGTATAGCT-----------A-CCTAAGGTAG-------------------
-------------------------------------------TTGTGTGCTGCCCTAGC
GTGCTGGGAGTGT-----------------------------------------------
------------------------------------------------------------
------------------------------------------------------------
------------------------------------------------------------
---GGTATCAGCAAGTATCTCTCTCGCCCGG-----------------------------
------------------------------------------------------------
----------------------GGGTCGAAGGGCACTG-----TTGCACAAATATTCGCC
TTTCATATCCCTCTCTTCATAGTGGGGAATTGTGATTTGAGAAT----------------
-----------------------------GCAGCAGTGCTGACCCCAGGTCTGTGGGAGA
GAGAACCTT-----------------------------------------GATGCATTAA
A-CG-CACTCCCGGCCGCAACTAAAGGCAGCATACGCATATCTTGCTGAAATATCACAAG
TGCGCGCT--TTCTCGTTAGACCCCGGTGA------------------------------
------------------------------------------------------AATATC
AATTACCCTTCAGTG---GGTACACCG-GAC--GTTTGGCGAATTGTGCCTTGAGTAAAA
TAGAGTGCTCAAAGCAGGCGTGACT-----------------------------AATAAT
--CATTGCCCGTRTACTCCAGCATGGAACGAATGTTCAATTGCTTAAACCACCCTATCGG
CCTAGTTTGCTGGCTAATTGCA--------------------------------------
------------AACAGTGTTTGGTGCTCCCTC------GGGTTGCGCC-----------
--------------AAACACTGGCTAGGTCATATCCACGGTTTGGTGTACCCGCTGCTAC
CACCGTGCTATACTCATCTCTG---------------------GGCAATGTTGTGCTGCG
GTGTCAACGGG-------------------------------------------------
------------------------------------------------------------
------------------------------------------------------------
-------------------TGCTGTGATAAAACACACATCCGTCCCTCACA---------
------------------------------------------------------------
------------------------------------------------------------
------------------------------------------------------------
----------------CATCCCAGTCTCGGTGAGACTTAGCTGCG---------------
------------------------------------------------------------
------------------------------------------------------------
------------------------------------------------------------
------------------------------------------------------------
---GAACGTCAGCGGGACCAATGCACCCTC----CGTGTAAGGGTATCGGTTAACAGAGA
--CGTTC-GGGTACATTAGTATTTGGCCGC-GAG-AGGTGAAATTTTCAGACCGGCCAAA
GACTAACCATAGCGCAGGCACTTGTAATGAGCGCCTTCATTAATCAAGAACGAAAGTTGG
AGGATCGAAGACGATTAGATACCGTCGTAGTTCCA--ACTGTAAACTATGCCAACCA--G
GGCTCAGGCCGAATC-GC------------------------------------------
---------------------------------------------------AATGT----
-----AATATTGTGGATTCAGGTTGGG-CCCCC-GGGAAACCCGAAGTTTTTGGGTTCCG
GGGGGAGTATGGTTGCAAAGCTGAAACTTAAASGAATTGACGGA-AGGGCACCACCAGGA
GTGGAGCCTGCTGCCTAATTTGACTCAACACGGGGAATCTCACCAGGTCCGGACATCGGA
ATGATTGACAGACTGACAGATCTTTCATGATTCGGTGGATGGGTGGTGCATGGCCGTTCT
TAGTTGGTGGAGTG-ATTTGTCAGGTTA-ATTCCGGT--AACGAACGAGACCGATTCCTT
-TATTTTGGCCGTATGAAGTATTTTTCGCGTGCC--------------------------
------------------------------------------------------------
-------------------------------------------------------GGCCC
CAG---------------------CAATCAAGGCCTGACTTGCTGGACCCGAGGTGTCTC
ACGGTG------------------------------------------------------
-----------GCCCCAAAATTTGCCAATGTACGCTGAGTGTGTGCGACTG-----T-CC
C-ACAGTGGCTCCAAAAGGCTGTCATTGCCATCGCGGCAGTGTT----AATAGCTGGCGG
GGATGCCATATATGACTGTTGTGATAACTAGC-CAGA------------ATGCCCCTGTA
CTGCGGT-CGCGATGGC----------------------------GATGATGGTTTGTCA
TGGGCGGGATGGCCTGTGCGTGCTCAGTTTAGTCGTTG----------------------
------GTGGTTTTGGGGCACTGCCGGGAGATGTGTTGGATCATCTAGCTTGGCGGGT-C
TGCCGGGGCTGCAGTGAGTGTTCGTGCGCCTTCATAGAGGGACC-ACCGG-T---AAC--
----AAACCGGGGGAAGTACGGCAATAGCAGGTCAGTGATGCCCTTAGATGTTCTGGGCT
GCACGCGCGCTACAATGGTAACGACAATGAGTT----------CCTGCATCGAAAGGT-G
TGGGTAATCTTGTCAATCGTTGCCGTGCTGGGGATTGAGCCTTGAAATTATTGCTCATGA
ACCTGGAATTCCTTGTAAGTACGAGTCACCAGCTCGTGCTGAATACGTCTCTGCCCTTTG
TACAC-ACCGCCCGTCGCTACTACCGATTGAATGATTTTGTGAGGACATGGGATCGAT--
-------CGACTCCAAT----------------TGTGAGACGATCGAGAGCCTGTCCAAA
TTACATCAGTCAGAG--GAAGTAAAAGTCGTAACAAGGCTTCCGTAGGTGAACCAGCGGA
AG-----------
>Sphaerospora sp.ex Chelon labrosus
---------------------------------------------TAGCCATGCATGCCT
AAGTTCATACCTTTACACGGTGAAACTGCGAATGGCTCAGTAAATCAGTTATAATTTATT
TGATTGTACCGAAGCCTTG---------------------------------TGCTTCCA
CAT-TGGATAACTGTGGGAA-ACTAGAGCTAATACATGTCACC-----------TGCTAC
C-----TCGGGGTAGCGCGCATTTATTCGCTCA---AAAAACCAACACATTA-TCAGCTA
GGCCTGGGTCAATAGGT-------------------------------------------
-----------------------------TGGCAGGCAAGCAATTGTCTGTTGAT-----
---------------------CTATCCTGGTG--TACGGTT--GAGATGTATATGGTGAT
TCTGAATAACTGA-TGCTGATCG---TATAGAGCCTT--TGA------------------
-----------------------------------GCTCACGATATTTCAATCAAATTTC
TGCCCTATCATACC-TGTTGGTAGGGTAGCGGCCTACCAAAGTGATGACGGGTAACGGGG
AATCAGGGTTCGATTCCGGAGRGGCAGCCTGAGAAACGGCTACCACATCCAA-GGATGGC
AGCAGGCGCRCAAACTATCCAATCCAG-ATAATGGGAGATGGTGACGAGAT--ATATTGG
AACTCACTGGCTTTGCCGGTCGAGTTACCAGATAGGCCTTAATCTAAACCAATAAT-GAT
TATTCAACGGGAGGGCAAGTCTGGTGCCAGCAGCCGCGGTAATA-CCAGCTCCTGTAGCA
TATATGCTCGTTGTTGCGGTTAAAAAGCCCGTAGTTGGATTACGGTACGCTCGAAAGGTG
G--TTCAGCTATATGGCT-----------G-TCTGCACRTAGTGTTG-------------
------------------------------------------------------------
------------------------------------------------------------
------------------------------------------------------------
------------------------------------------------------------
------------------------------------------------------------
---TACAGTTTTGGGTGGTGAGTGTA----------------------------------
------------------------------------------------------------
----------------------TGTCTCTAACCTATTA-----CCAC-------------
--------------------AGTGGGGCTATTG---------------------------
-----------------------------AGTAGTTGGGTGAAAATTCAATTGCTTAATA
GTCACATTG-----------------------------------------------TGGG
TCAA-TG-GTAGGTTCAGATGGCACATTTATCATCGTATATATGGTTGAAACGTCATTAG
AGCGTGCT--TTCTTGTCCAGCTCATGTGA------------------------------
------------------------------------------------------------
---TATCCTTAATTG---GCTACATGT-GAG--GCTAGGCAAATTGTGCCTTGAGTAAAA
TAGAGTGCTCCAAGCAGGCAATGATTG-----------------------TATAAAAACT
ATCATAGCCAGAATACYCCAGCATGGAACGAATGTTCAATTGCTTAAACAACCCCACATA
CCTAGTTAGTTGGTTCACACTG--------------------------------------
---------------------------------GTGTCAGGGTTAAACCT----------
-----------GGTGTCAGGGTTCTAGGTAGTGTCCATAGARTAGTGTACCCAGTTG--G
TGTTGAGTGAGAAGTAGGATTCAC-ATGTGTGA---------------------------
------------------------------------------------------------
------------------------------------------------------------
------------------------------------------------------------
-------------------TGGCAAGAGCATTCGACCGAGGATGCCTCCTATTTTGTTGC
------------------------------------------------------------
------------------------------------------------------------
------------------------------------------------------------
------------------------------------------------------------
------------------------------------------------------------
------------------------------------------------------------
------------------------------------------------------------
------------------------------------------------------------
---TCCCTGATTGGGATAAAATGCACTCTC----TATGTACGGGTATCGGTTAACAGAGA
--CATTT-GGGGGCATTGGTATTTGGCCGC-GAG-AGGTGAAATTCTTTGACCGGTCAAA
GACTAACAACTGCGAAAGCATTTGCCAAAGGTGTTTTCATTAATCAAGGACGATAGTTGG
AGGATCGAAGACGATTAGATACCGTCGTAGTTCCA--ACTGTAAACTATGCCAACCA--G
GACTCAGTCCGGATC-ATTTATATTT----------------------------------
---------------------------------------------------ATCAA----
-----TATATCACGGATCCAGGTTGGGTCCCCA-GGGAAACCTAAAGTTTTTGGGTTCCG
GGGGGAGTATGGTCGCAAGGCTGAAACTTAAAGGAATTGACGGA-AGGGCACCACCAGGA
GTGGAGCCTGCGGCCTAATTTGACTCAACACGGGGAATCTCACCAGGTCCGGACATCGGA
AGGATTGACAGACTGATAGATCTTTCATGATTCGGTGGAT-GGTGGTGCATGGCCGCTCT
TAGTTGGTGGAGTG-ATTTGTCTGGTTTTATTCCGAT--CACGGACATGACTGAGTTCTC
-TATTTTGGCCGTATGAAAGTTTACATTCGTGAA--------------------------
------------------------------------------------------------
-------------------------------------------------------CCTGT
TAG------------------GTACACAAAAAGTTTAGCACTATCGGCTGCAATGAATCT
------------------------------------------------------------
----------------------------GTTGCTTCGGTGAGTGATGAAGAAGGGTGGTA
GTTCAGTTTACAACTTGTATCAGTA-GCTTGTGAATTGGGATTTGAGTTCTAGCTAGCA-
---GTAAAGAGATGGTGTCTATGACGGAACAT-CAAA-----------ACTCTTGCTGTA
CTCCTCA-GACGAAAGT------------------------------TCATGAGAGATTG
ATGCAGGGCTCTTTGGAGTGATTC------------------------------------
----------------------ATCGGTGGTGGGTCTTTGTAGAAGGTAGTGTTGAAT-G
TGCCTGCAGGCCGGATAGTGTTCGTGCGCCTTCATAGAGAGAC-AACCTG-T---GGC--
----AAGCAGGGGGAAGTACAGCAATAGCAGGTCAGTGATGCCCTTAGATGTCCTGGGCT
GCACGCGCGCTACAATGGTAACGACAGCGAGTT----------TCTGTACTGAAAAGT-A
TGGGTAATCTTATTAATCGTTACCGTGCTGGGGATTGAGCCTTGAAATTATTGCTCATGA
ACCTGGAATTCCTCGTAAGTACGAGTCACCAGCTCGTGCTGAATACYTCTCTGCCCTTTG
TACAC-ACCGCCCGTCGCTACTACCGATCGAATGACTTGGTGAGAACAAGGGATTGTT--
-------CGACTCCATTT---------------TGTGTGTTGGACGAGAGCCTGTTCGAA
CTGCKTCACTCAGAGKAAAGTAAAAAGTTGTAACAAGGTTT-------------------
-------------
>Sphaerospora sp. ex Liza ramado
-ACCTGGTTGATCCTGCCAGGTATGATATGCTTTTCTCAAAGACTAAGCCATGCATGCCT
AAGTTCATACCTTTACACGGTGAAACTGCGAGTGGCTCAGTAAATCAGTTATAATTTATT
TGATTGTACCGAAGCCTTG---------------------------------TGCTTCCA
CAT-TGGATAACTGTGGGAA-ACTAGAGCTAATACATGTCACC-----------TGCTAC
C-----TCGGGGTAGCGCGCATTTATTCGCTCA---AAAAACCAACACACTG-TTAGTTA
GGCCCGGATCAGTAGGC-------------------------------------------
-----------------------------TAGCAGGCAAGAAATTGTCTGTTAGT-----
---------------------TTACCCCGGGTA-GACGGCT--GCAGTGTCCATGGCGAT
TCTGAATAACTGA-TGCTGATCG---TATAGAGCCTT--CGA------------------
-----------------------------------GCTCACGATATTTCAATCAAATTTC
TGCCCTATCATACC-TGTTGGTAGGGTAGCGGCCTACCAAAGTGATGACGGGTAACGGGG
AATCAGGGTTCGATTCCGGAGAGGCAGCCTGAGAAACGGCTACCACATCCAA-GGATGGC
AGCAGGCGCGCAAACTATCCAATCCAG-ATAATGGGAGATGGTGACGAGAT--ATATTGG
AACTCACTGGCTTTGCCGGTCGAGTTACCAGATCGGCTTTAATCTAAACCAATAAT-GAT
TATTCAACGGGAGGGCAAGTCTGGTGCCAGCAGCCGCGGTAATA-CCAGCTCCTGTAGCA
TATATGCTTGTTGTTGCGGTTAAAAAGCCCGTAGTTGGATTACGGTACGCTCGAAAGGTG
G--TTCGGCTATATGGCT-----------G-CCTGCTGTAAGTTG---------------
------------------------------------------------------------
------------------------------------------------------------
------------------------------------------------------------
------------------------------------------------------------
------------------------------------------------------------
---TGCAGTTTTGGGTGGTAAATGTC----------------------------------
------------------------------------------------------------
----------------------TGCCTCCAGCCCGCTA-----CCAT-------------
----------------------TAATGCTGGTA---------------------------
-----------------------------AGGAAATGGGGGAAACCTCATCGACTTGCAA
GCTTAG--------------------------------------------------TGGA
CCCA-TA-GTTGGTTCGGATGGCGCATTTGCTGCCGTATATATGGTTGAAACGTCATTAG
AGCGTACT--TTCTTGTCCAGCACATGTGA------------------------------
------------------------------------------------------------
---TATCCTTAATTG---GCTACACGT-GAC--GCTAGGCAAATTGTGCCTTGAGTAAAA
TAGAGTGCTCCAAGCAGGCAATGATTG-----------------------TGTAAAAACT
ATCATAGCCAGAATACTCCAGCATGGAACGAATGTTCAATTGCTTAAAC-ACCCCGCATA
CCTAGTTAGTTGGTTATCACTG--------------------------------------
---------------------------------ATGGTGGGATAAAACCC----------
-------------ATCATCAGCACTAGGTTGTGTCCGCAGAGTAGTGTACCAAATCA--G
TGCTGAGTATGAGACTAGGTTCACTAAGTGTGA---------------------------
------------------------------------------------------------
------------------------------------------------------------
------------------------------------------------------------
-------------------TGTAAGGAGTATTCAATTAAGGGTACCGCCTAGGTTTGTAT
------------------------------------------------------------
------------------------------------------------------------
------------------------------------------------------------
------------------------------------------------------------
------------------------------------------------------------
------------------------------------------------------------
------------------------------------------------------------
------------------------------------------------------------
---TCCCTGGTTAGGATAAAATGCACTTTC----TGTGTACGGGTATCGGTTAACAGAGA
--CATTT-GGGGGCATTGGTATTTGGCCGC-GAG-AGGTGAAATTCTTTGACCGGTCAAA
GACTAACAATTGCGAAAGCATTTGCCAAAGGTGTTTTCATTAATCAAGGACGATAGTTGG
AGGATCGAAGACGATTAGATACCGTCGTAGTTCCA--ACTGTAAACTATGCCAACCA--G
GACTCAGTCCGGATC-ATTTATATT-----------------------------------
---------------------------------------------------AAAAA----
-----TATATCACGGATCCAGGTTGGGTCCCCA-GGGAAACCTAAAGTTTTTGGGTTCCG
GGGGGAGTATGGTCGCAAGGCTGAAACTTAAAGGAATTGACGGA-AGGGCACCACCAGGA
GTGGAGCCTGCGGCCTAATTTGACTCAACACGGGGAATCTCACCAGGTCCGGACATCGGA
AGGATTGACAGACTGATAGATCTTTCATGATTCGGTGGAT-GGTGGTGCATGGCCGCTCT
TAGTTGGTGGAGTG-ATTTGTCTGGTTT-ATTCCGATTCAACGGACATGACTGAGTTCTC
-TATTTTGGCCGTATGAAAGTTTGCATCTGTGAA--------------------------
------------------------------------------------------------
-------------------------------------------------------CCTGA
CAG------------------GTACACTAAAAGTTCAGCATTACCGGCCGTAAGGAATCT
------------------------------------------------------------
-----------------------------GCTATTAGATAAATGGTAAAAGTTGGCACTG
GGGCTTGCTCCAACTTTTGCTGTTCGGCTTATTTGCTGGGATCTAGGTTCTAGCTAGCA-
--GCAGTAGAGATGGTGCCTGTGACGGAGCAT-CAAA-----------ACTCTTGCTGTA
CTCCCTA-GGCGAAAGC------------------------------AAGTGAACGGATA
GTAAAAGGCTTACTCGAGCTATTG------------------------------------
----------------------ATCAGTGGTGGAACCTTGTGGAAGGTAGTGTTGAAT-G
TATCTGCAGCCCGGATAGTGTTCGTGCGCCTTCATAGAGAGAC-AACCTG-T---GGC--
----AAGCAGGGGGAAGCACAGCAATAGCAGGTCAGTGATGCCCTTAGATGTCCTGGGCT
GCACGCGCGCTACAATGGTAACGACAGCGAGTT----------TCTGTACTGAAAAGT-A
TGGGTAATCTTATTAATCGTTACCGTGCTGGGGATTGAGCCTTGAAATTATTGCTCATGA
ACCTGGAATTCCTCGTAAGTACGAGTCACCAGCTCGTGCTGAATACGTCTCTGCCCTTTG
TACAC-ACCGCCCGTCGCTACTACCGATCGAATGACTTGGTGAGAACAAGGGGTTGTT--
-------CGACTCCATTT---------------TGTGTG-TGGACGAGAGCCTGT-CGAA
CTGCGTCACTCAGAG---------------------------------------------
-------------
>Sphaerospora sparis
-ACCTGGTTGATCCTGCCAGTTATGATATGCTTTTCTCAAAGACTAAGCCATACATGCCT
AAGTTCATACCTTTACACGGTGAAACTGCGAATGGCTCAGTAAATCAGTTATAATTTATT
TGATCGTACCGAAGTGGTA-----------------------------AAACACTTTACA
CAT-TGGATAACTGTGGGAA-ACTAGAGCTAATACATGTAACC-----------TGCTAC
C-----TCGGGGTAGCGTGCATTTATTCGCCAA---TGAAACCAACACACTGTCTTGCTA
GACTGGCGCCAATARGCAT-----------------------------------------
-----------------------------GAGAGGGTGAGCAATCGCCCTTTGGT-----
-------------------GTTTATGCCRGTG--AACGGTT--GCAGTGTTTATGGTGAT
TCTGAATAACTGA-TGCTGATCG---TCTAGAGCCTA--TGT------------------
-----------------------------------GCTCACGATATTTCAATCAAATTTC
TGCCCTATCATACC-TGTTGGTAGGGTAGCGGCCTACCAAAGTAATGACGGGTAACGGGG
AATCAGGGTTCGATTCCGGAGAGGCAGCCTGAGAAACGGCTACCACATCCAA-GGATGGC
AGCAGGCGCGCAAACTATCCAATCCAG-ATAATGGGAGATGGTGACGAGAT--ATATTGG
AACTCACCGGCTTTGCCGGTCGAGTTACCAGATCGGCCTTAATCTAAACCAATAACGGAT
TATTCAACGGGAGGGCAAGTCTGGTGCCAGCAGCCGCGGTAATA-CCAGCTCCTGTAGCG
TATATGCTCGTTGTTGCGGTTAAAAAGCCCGTAGTTGAATTACGGTACGATCGAAAGGTG
G--CTCTGCCATATGGCC-----------G-TCCTCTTAAAAAAAGGCGTTTGTGTTGAG
TGAGAAAGATTG-----------------------------GCGTGTGTCATGTGCATGT
GTTTTATTTTTCTCTCCTCCCAGATGACTGGGAGG-------------------------
------------------------------------------------------------
------------------------------------------------------------
------------------------------------------------------------
---TGCGGTTTTGGGTAATAGGTGAAAGTGACTGTGTGTCATAAGTGGTCGTAT------
------------------------------------------------------------
----------------------GGTAGTAATATCTGCAACACACTGGCGTTCAGTTTCTA
GCTCCGTTCTCATTACCAGAGTTAAGGTGTGTGTGT------------------------
-----------------------------ATGGTGGAGAAGAGAGCTTGTCTTTTCTTTT
TCGCCTGCG----------------CTCCC-CTCTCT--------------------GGG
TAAA-TG-GTGAGGACGGTTAGCACACTGGTTGTCGTATATGTGGTGGAGACATCATTAG
GTCGTACT--TTCTTGCCCAGCTCACGTGA------------------------------
------------------------------------------------------------
-TTTATCCTTCAGTG---GGTACATGT-GGC--GCTAGGTGAATTGTGCCTTGAGTAAAA
TAGAGTGCTCCAAGCAGGCGATGATTG-----------------------TGTAAAAATT
TTCATAGCCAGAATACTCCAGCATGGAACGAATTTCCAATTGCTTAAACCACCCCACATA
CCTAGTTAGTTGGTTGTGTGCC--------------------------------------
-----------------------TCGCACACACATGCTACGCA-------------TCAT
TTATATGGTGGTGTGTAGTGTGTCTAGGTTGTGCCCACAGAACAGTGTACTCAGTTTGCA
TGTTGAGTGCGGGGAGGGGGTC-CACCGTATTGCGTGTGGAA------------------
------------------------------------------------------------
------------------------------------------------------------
------------------------------------------------------------
-------------------TAAGTGTCATTTAAGATTAAAATGTCCCCTTACACATGTGT
G-----------------------------------------------------------
------------------------------------------------------------
------------------------------------------------------------
----------------CATGTGTGATAAATTTTTTGTCCCACCTGCGCCATGTAATCACT
CCCTCAT-----------------------------------------------------
------------------------------------------------------------
------------------------------------------------------------
------------------------------------------------------------
---TCCCTGACTGGGACAAAATGCACTTTC----TGTGTATGGGTATCGGTTAACAGAGA
--CATTT-GGGGGCATTAGTATTTGGCCGC-GAG-AGGTGAAATTCTTTGACCGGTCAAA
GACTAACAGTTGCGAAAGCATTTGCCAAAGGTGTTTTCATTAATCAAGGACGATAGTTGG
AGGATCGAAGACGATTAGATACCGTCGTAGTTCCA--ACTGTAAACTATGCCAACCA--G
GACTCAGTCCGGATC-ATTTATATTT----------------------------------
-------------------------------------------------AAAAAAA----
-----TATATCACGGATCCAGGTTGGGTCCCCA-GGGAAACCTAAAGTTTTTGGGTTCCG
GGGAGAGTATGGTCGCAAGGCTGAAACTTAAAGGAATTGACGGA-AGGGCACCACCAGGA
GTGGAGCCTGCGGCCTAACTTGACTCGACACGGGGAATCTCACCAGGTCCGGACATCGGA
AGGATTGACAGACTGATAGATCTTTCATGATTCGGTGGAT-GGTGGTGCATGGCCGCTCT
TAGTTGGTGGAGTG-ATTTGTCTGGTTT-ATTCCGATTCAACGGACATGACTGGGTTCTC
-TATTTTGGCCGTATGAAAGTTTACATCCGTGTTG--------------ATAATGTGGGT
ATTTACATAATATTCATTTTCTC-------------------------------------
-------------------------------------------------------CCTGC
TAG------------------GCACACAAAAAGTTTAGCACTGTCACTGCGCTGGCTTTT
TGGTGCCAGTGA------------------------------------------------
----------------------------ATTTGTGAGGCGATTGGTGGCGCGCTGGGCTT
AAACCACCTTGCACTTTTGTTATTGGCCTCATCACGGGGGTGTGTAGTTCTAGCTAGCA-
--TCAATGGAGATGGTACCTGTGACGGTGTAT-CAAA-----------ACTCCTGGTGTA
CTCCTGT-TCCGATCCG------------------------------TGGTGAATTGTCA
TTGATGAAAGGTCATTATTTTCCTCATAATCG----------------------------
----------------------TTCTCTGGTGCCGGCTAGTGTGATGCAGTGTTGAAT-G
TGCCTGTGGGCCGGATTGTGTTCGTGCGCCTTCATAGAGAGAC-AACCTG-T---GGC--
----AAGCAGGGGGAAGTACAGCAATAGCAGGTCAGTGATGCCCTTAGATGTCCTGGGCT
GCACGCGCGCTACAATGGTAACGACAGCGAGTT----------TCTGTACTGAAAAGT-A
TGGGTAATCTTTTTAATCGTTATCGTGCTGGGGATTGAGCCTTGAAATTATTGCTCATGA
ACCTGGAATTCCTCGTAAGTACGAGTCACCAACTCGTGCTGAATACGTCTCTGCCCTTTG
TACAC-ACCGCCCGTCGCTACTACCGATCGAATGACTTGGTGAGAACATGGGATTGGT--
-------CGACTCCATA----------------TGTGTGTTGGCCGAGAGCCTGTTCAAA
CTGCGTCACTCAGAG--GAAGTAAAAGTCGTAACAAGGTTTCCGTAGGTGAACCAGCGGA
AG-----------
>Sphaerospora motemarini
-ACCTGGTTGATCCTGCCAGGTATGATATGCTTTTCTCAAAGACTAAGCCATGCATGCCT
AAGTTCATACCTTTACACGGTGAAACTGCGAATGGCTCAGTAAATCAGTTATAATTTATT
TGATCGTACCGAAGTGGTG-----------------------------AAACAC-TTACA
CAT-TGGATAACTGTGGGAA-ACTAGAGCTAATACATGTAACC-----------TGCTAT
C-----ACGGGGTAGCGTGCATTTATTCGCTTA---GAAAACCAACACATCGTGTGGCTA
GACTGGCATCAATGGGCCT-----------------------------------------
-----------------------------CTAGAAGTGAGCAATTGCTCCTAGAT-----
-------------------GCTCATGCTGGTGT-TACGGCA--GCGGTGTTTATGGTGAT
TCTGAATAACTGA-TGCTGATCG---TTTTGGAGCCA--CGT------------------
-----------------------------------GCTCACGATATTTCAATCAAATTTC
TGCCCTATCATACC-TGTTGGTAGGGTAGCGGCCTACCAAAGTAATGACGGGTAACGGGG
AATCAGGGTTCGATTCCGGAGAGGCAGCCTGAGAAACGGCTACCACATCCAA-GGATGGC
AGCAGGCGCGCAAACTATCCAATCCAG-ATAATGGGAGATGGTGACGAGAT--ATATTGG
AACTCACCGGCTTTGCCGGTCGAGTTACCAGATCGGCCTTAATCTAAACCAATAACGGAT
TATTCAACGGGAGGGCAAGTCTGGTGCCAGCAGCCGCGGTAATA-CCAGCTCCTGTAGCA
TATATGCTCGTTGTTGCGGTTAAAAAGCCCGTAGTTGAATTACGGTACGATCGAAAGGTG
G--TTCTGCCATATGGCC-----------G-TCCTCTGCGAATAAAGCCATTGTGTAAGC
TGATGGGAGGTAATGATGCACCATGCCGCTTGCATCTCACGGTGTGAGAGGTGTGGAGAT
ATGCATCTAGTCTCATCGATGCGCTTTCATGAAGGAATAAGGAGG---------------
------------------------------------------------------------
------------------------------------------------------------
------------------------------------------------------------
---TGCGGTTTTGGGTGATGGGCGTAAC-----GTGT-----------------------
------------------------------------------------------------
----------------------TGTATGGGGGGTACTC-----CCCCCAAACTTTACTAA
TGCACCCCCTTGTCACCAAGTGTAGTAAGTGTGTGT------------------------
-----------------------------GTGAGAGAGAAGAATGTACGATTGTGTATGA
GTTTCGGCTTATGCACGCGTGCCTTCTCCCTCTCTCACTATCACATCTCTCTCGTTTGGG
TGAA-TG-ATGAGAGTGGATTGCATGCCTATCATCGTATATGTGGTGGAAACGTCATTAG
GTCGTACT--TTCTTGCCCAGCCCATGTGA------------------------------
------------------------------------------------------------
-TATATCCTTTAGTG---GGTACATGT-GGC--GCTAGGTAAATTGTGCCTTGAGTAAAA
TAGAGTGCTCCAAGCAGGCGATGATTG-----------------------TGTAAAAATT
TTCATAGCCAGAATACTCCAGCATGGAACGAATTTCCAATTGCTTGAACCACCCCACATA
CCTAGTTAGTTGGTTGTGTGCT--------------------------------------
-------------------TCGCACACACACTCATCATATGGCTGCGCGCGCACCTGTGT
GTGCGTATTTGTGTGGTGGGTGTCTAGGTTGTGCCCACAGAACAGTGTACCCGGTAGGTG
TGTTGAGTGAGGTGGGGGGTCCGCCGAATAATGTGCGTGGAA------------------
------------------------------------------------------------
------------------------------------------------------------
------------------------------------------------------------
-------------------TAAGTGGCATTCGCAATTAGAATGTCCCCCTAAAAAGCAGA
GAAGCGCGTTATCAAGCACTCACACGTGTAATCTT-------------------------
------------------------------------------------------------
------------------------------------------------------------
----------------CATGCAAGGTTGTGTGAGTGTGCGTGCTTCTCTGTGAATATATA
TGTATATATATATATATCTGCCTTAT----------------------------------
------------------------------------------------------------
------------------------------------------------------------
------------------------------------------------------------
---TCCGCCTCCGGGAAAAAATGCGCTTTC----TGTGTATGGGTATCGGTTAACAGAGA
--CATTT-GGGGGCATTAGTATTTGGCCGC-GAG-AGGTGAAATTCTTTGACCGGTCAAA
GACTAACAATTGCGAAAGCATTTGCCAAAGGTGTTTTCATTAATCAAGGACGATAGTTGG
AGGATCAAAGACGATTAGATACCGTCGTAGTTCCA--ACTGTAAACTATGCCAACCA--G
GACTCAGTCCGGATC-ATTTATATTT----------------------------------
-------------------------------------------------ATAACAA----
-----TATATCACGGATCCAGGTTGGGTCCCCA-GGGAAACCTAAAGTTTTTGGGTTCCG
GGGAGAGTATGGTCGCAAGGCTGAAACTTAAAGGAATTGACGGA-AGGGCACCACCAGGA
GTGGAGCCTGCGGCCTAATTTGACTCAACACGGGGAATCTCACCAGGTCCGGACATCGGA
AGGATTGACAGACTGATAGATCTTTCATGATTCGGTGGAT-GGTGGTGCATGGCCGCTCT
TAGTTGGTGGAGTG-ATTTGTCTGGTTT-ATTCCGATTCAACGGACATGACTGGGTTCTC
-TATTTTGGTCGTATGAAAGTTTACATCCGTGTTATGGCGTTGTTATGAGTGTTTGATGT
GTGTCTGCAATTCTCTCTCTCTCTCTCTCTCTCCTTCACATCATATGCAGCAATGTGTGT
GATGTGAGAAGAAAGCAGGAGAGAGCGCGCGCGCATTATACCTCTTTCAGTGTCTCCTGC
TAG------------------GCACACAAAAAGTTTGGCATTGTACGTCCCTAGCCGTGT
GTCTTTCGG---------------------------------------------------
----------------------------CGTGAGTGGGTGCGGGTTGGCGCGTGAGGGTA
AAA---GCTCACACCTCGCCTATCAGCCTTGTGTGGAGGGTAGCTGGTTCTAGCTAGCA-
--CCGATGAAGATGATGTCTGTGACGGTGCGT-CAGAATATTCTATTCACTCACGGTGTA
CTCCCAG-TCCGATTCC------------------------------TCATGAGTAGTTG
GTGGGTTGAGGGCCAGTCCGTATCTCATCCACTCATTG----------------------
----------------------ATCATTGGCATCG-CTTGTGTGTGTCTGTGTTGAAT-G
TGCCTGTGGGCCGGATTGTGTTCGTGCGCCTTCATAGAGAGAC-AACCTG-T---GGC--
----AAGCAGGGGGAAGTACAGCAATAGCAGGTCAGTGATGCCCTTAGATGTCCTGGGCT
GCACGCGCGCTACAATGGTAACGACAGCGAGTT----------TCTGTACTGAAAAGT-A
TGGGTAATCTTATCAATCGTTACCGTGCTGGGGATTGAGCCTTGAAATTATTGCTCATGA
ACTTGGAATTCCTCGTAAGTACGAGTCACCAGCTCGTGCTGAATACGTCTCTGCCCTTTG
TACAC-ACCGCCCGTCGCTACTACCGATCGAATGACTTGGTGAGAACATGGGATTGGT--
-------CGACTCCATAT---------------TGTGTGTTGGCCGAGAGCCTGTTCAAA
CTGCGTCACTCAGAG--GAAGTAAAAGTCGTAACAAGGCTTCCGTAGGTGAACCAGCGGA
AG-----------
>Sphaerospora elopi n. sp.
------------------------------------------------------------
------------------------------------------------------------
------------------------------------------------------------
------------------------------------------------------------
------------------------------------------------------------
------------------------------------------------------------
------------------------------------------------------------
------------------------------------------------------------
------------------------------------------------------------
------------------------------------------------------------
------------------------------------------------------------
------------------------------------------------------------
------------------------------------------------------------
------------------------------------------------------------
------------------------------------------------------------
------------------------------------------------------------
------------------------------------------------------------
------------------------------------------------------------
------------------------------------------------------------
------------------------------------------------------------
------------------------------------------------------------
------------------------------------------------------------
------------------------------------------------------------
------------------------------------------------------------
------------------------------------------------------------
------------------------------------------------------------
------------------------------------------------------------
------------------------------------------------------------
------------------------------------------------------------
------------------------------------------------------------
------------------------------------------------------------
------------------------------------------------------------
------------------------------------------------------------
------------------------------------------------------------
------------------------------------------------------------
------------------------------------------------------------
------------------------------------------------------------
------------------------------------------------------------
------------------------------------------------------------
------------------------------------------------------------
------------------------------------------------------------
------------------------------------------------------------
------------------------------------------------------------
------------------------------------------------------------
------------------------------------------------------------
------------------------------------------------------------
------------------------------------------------------------
------------------------------------------------------------
------------------------------------------------------------
------------------------------------------------------------
------------------------------------------------------------
------------------------------------------------------------
------------------------------------------------------------
------------------------------------------------------------
------------------------------------------------------------
------------------------------------------------------------
------------------------------------------------------------
------------------------------------------------------------
------------------------------------------------------------
------------------------------------------------------------
------------------------------------------------------------
------------------------------------------------------------
------------------------------------------------------------
------------------------------------------------------------
------------------------------------------------------------
------------------------------------------------------------
------------------------------------------------------------
------------------------------------------------------------
------------------------------------------------------------
------------------------------------------------------------
-----------------------------------------------------------T
ATCAAAACACATGTGCAAGTTT----GTGGCCGTG-----TCA-CACCC------ACAGA
GTGTTTCAGGTG-------GTCCGATCACCTTCATAGAGAGAC-AACCGG-TGGAGGT--
----AAACCGGTGGAAGCGCGGCAATAGCAGGTCTGTGATGCCCTTCGATGTTCTGGGCT
GCACGCGCGCTACAATGACAACGACAGCGAGT------A----TCCTGACCGAAAGGT-T
TGGGTAACCTTGTGAATCGTTGTCATGCTGGGGATTGAGCTTTGCAATTATCGCTCATGA
ACTTGGAATTCCTCGTAAGTCCGAGTCATCAGCTCGGGCTGAATACGTCTCTGCCCTTTG
TACACAACCGCCCGTCGCTACTACCGATTGAATGGGTCGGTGAGGACCTTGATCGAGG--
------TTAACTTTAG-----------------TGTGTAAC-CTTGAGAGCATGTTCAAA
CCG-ATCAGTCAGAG--GA-----------------------------------------
-------------
>Sphaerospora formosa
-------------------------------------------------------TGCCA
AAGTTCAAGCCGTTAAATGGTGAGACTGCGAATGGCTCAGTAAATCAGTTATTATGTAAT
CGATTCATGCTGTGT-------------------------------GTAAATAACGCAGA
TTTTCGGATAACTGTGGTAACTCTAGAGCTAATACGTGTATAGACGGGTTGTACTCCAAC
C------------CGTTGGCATTTATTTGTCCCTAGTGTGTTTGTCAC-------ATGCT
AGCCAACATGCGT-----------------------------------------------
------------------------------------------------------------
--------------------------CTTCCCTCGGGGAGGCGTATAAAA-TTAGATGAA
TCAAAATAACTGATTGCTGATCG---ATTAAGGACTCT--GT------------------
-----------------------------------TCCTTCGATATATCGAATCAATTTC
TGCCCCATCA-ATT-AGTTGGTTGGGTAGTGGCCAACCAAGGTATCGACGGGTAACGGGG
AATCAGGGTTTGATTCCGGAGAGGGAGCCTGAGAAACGGCTACCACATCCAA-GGGTGGC
AGCAGGCGCGCAAATTATCCAATCCAG-ATAATGGGAGATAGCGACAAGAC--ATACCAG
GAGTGACCTTATT--TAAGGTCAATCACTGGAATGGATGCAATTTAAACACCTCAATGAG
GAA-CTACTGGAGGGCAAGTCTGGTGCCAGCAGCCGCGGTAATA-CCGGCTCCAGTGGTG
TATCGCATTGTTGCTGCGGTTAAAACGCTCGTAGTTTGATAGCAGTATGTATGCCGGCTG
T--AGCATTACTTGTTGTTTTAAATGTGCATATGAT------------------------
-----------------------------------------AAGTGTGTATAGCATCACC
TCGG--------------------------------------------------------
------------------------------------------------------------
--------------------TGGTGTTG--------------------------------
----------TGCATCGCTTTGAGTGTGTGAGTTTAAAAATGACATA-------------
---ATGTATCGTGGGTACGCGGTTTATAT-------------------------------
------------------------------------------------------------
----------------------CCTTACCAGGATGTTA-----CCGTGATAACCACTACG
GTTTCTAAAAAGGGTATGTTTGTGAGGA--------------------------------
-----------------------------GTTATGCAGTGTAATGTTGATTTACGAATGA
GCATTGCCC-------------------------------ATATCTTCCACAGGCATACC
TGGTGTTTATCCCTCATCATTTTCATATATACTAATTCTATATATGGCAATATGGGGTG-
----------ATATTGGTATACGTACTTAAATCCACAGGAT-------------------
---------------------------------------------------------TGG
TCATCAACTTGAGTG-GTGGTGATCAAAGTATACCTGTGGAAAGATTGCCTTGAATAAAA
TAGAGTGCTCAAAGCATGC-----------------------------------------
--TTGTGCTCGAATATGCTAGCACGGAACGAATGT------ATCCTAACCACCCCGT---
--TGGGT-----GTATTGCAGG--------------------------------------
------------------------------------------------------------
--------------------------------ATTAGTTGGTCTGCACACC---------
------------------------------------------------------------
------------------------------------------------------------
------------------------------------------------------------
------------------------------------------------------------
------------------------------------------------------------
------------------------------------------------------------
------------------------------------------------------------
------------------------------------------------------------
------------------------------------------------------------
------------------------------------------------------------
------------------------------------------------------------
------------------------------------------------------------
------------------------------------------------------------
------------------------------------TATGTGGGTATCGGTTAATAGGGA
--CATTT-GGGGGCATTGATACTTGGCCGC-GAG-AGGTGAAATTCTAAGACCGGCTAAA
GATCGACAATTGCGAAAGCATTTGCCAAGAATGTTTTCATTAATCAAGAGCGAAAGTTGA
AGGATCAAAATTGATTAGATACCAATGTAGTTTCA-CACTGCTAATTTTGCCATCCT--G
GATTTGATCTTTACA-CTGTTTAT------------------------------------
------------------------------------------------------------
--------------GTGAAAGAACAGATCCACC-GGGAAACCTGAAGTTTTTGGGTTCCG
GGGGGAGTATGGTCGCAAGGCTGAAACTTAAAGGAATTGACGGA-AGGGCACCACCAGGA
GTGGAGCCTGCGGCTTAATTTGACTCAACACGGGGAATCTCACCAGGTCCGGACATTGGC
AGGATTGACAGAATGACAGATCTTTCATGATTTGGTGGAT-GGTGGTGCATGGCCGCTCT
TAGTTGGTGGAGCG-ATCTGTCAGGTCA-ATTCCGGT--AACGAGCGAGATCAATTTCTC
-TATTTTGGTCGTCTTGATAACTGCGTTCATGTTA--------------TCGTAT-----
------------------------------------------------------------
------------------------------------------------------------
---------------------GTGTGA------TTCTCGCTTCAAAATAA----------
------------------------------------------------------------
------------------------------------------------------------
------------------------------------------------------------
------------------CAAGTATGTGTGGC----------------CCCGGTTGCATG
TACTTGT-TAGTATGTT-------------------------------------------
------------------------------------------------------------
--------------------------------------------GTGAGAGTCCACAT--
--ATGATGTGATCGTTTGTGTCAGGTCACCTTCATAGAGAGAC-AACCGG-T---GTTTT
TCT-TAACCGGTGGAAGTGTGGCCATAGCAGGTCTGTTATGCCCTTAGATGTTCTGGGCT
GCACGCGTGCTACAATGGAGGCGCCAGCGAGTT---T-A----ACCTTACCGAAAGGT-A
CGGGTAATCTTGTGAATCGCCTTCGTGATGGGGATTGAGCTTTGAAATTATCGCTCATGA
ACCTGGAATTCCTCGTAAGTACGAGTCATCAGCTCGGGCTGAATACGTCTCTGC------
------------------------------------------------------------
------------------------------------------------------------
------------------------------------------------------------
-------------
>Sphaerospora sparidarum
-----------------------------------------AGATTAGCCATGCATGCCA
AAGTTCAAGCCGATAAATGGTGAGACTGCGAATGGCTCAGTAAATCAGTTATTATGTAAT
CGATTCATGCTGTGT-------------------------------GTAAAAAGCACAGA
TTTTCGGATAACTGTGGTAACTCTAGAGCTAATACGTGTATGGGTGATAT----TGTTTC
G-----GCAATATCATCAGCATTTATTTGCTCCTAGTGTGTGTGTTACCAC--TCATGCT
AGCCAACATGTATG----------------------------------------------
------------------------------------------------------------
-------------------ATGACTATCTTCCGGTAGTTGTTGTATAAATCTTAGATGAA
TCAAAATAACTGATTGCTGATCG---ATTAAGGACTTT--GT------------------
-----------------------------------TCCTTCGATATATCGAATCAATTTC
TGCCCCATCA-ATT-AGTTGGTTGGGTAGTGGCCAACCAAGGTGTTGACGGGTAACGGGG
AATCAGGGTTTGATTCCGGAGAGGGAGCCTGAGAAACGGCTACCACATCCAA-GGGTGGC
AGCAGGCGCGCAAATTATCCAATCCAG-ATAATGGGAGATAGCGACAAGAC--ATACCAG
GAGTGACCTTATT--TAAGGTCAATCACTGGAATGGATGCAATTTAAATACCTCAATGAG
GAA-CTACTGGAGGGCAAGTCTGGTGCCAGCAGCCGCGGTAATA-CCGGCTCCAGTGGTG
TATCGCATTGTTGCTGCGGTTAAAACGCTCGTAGTTTGATAGCAGTATGTATGCCGGCTG
T--AGCATTATTCATGCTGCTAGTGTTACATTATG-------------------------
-----------------------------------------TTTGGTATGATGTAATGCT
TCGG--------------------------------------------------------
------------------------------------------------------------
--------------------TGTTATGTTG-----------------------TATTGAA
----------TGTACTGTTATGCTAGT---TGTTATGTGATA------------------
---ATGTATCGTGGTTACACAATTATTGT-------------------------------
------------------------------------------------------------
----------------------CTTTCCAAGGACAATA-----CTGTGATGAACACTACA
GTTTCAATGA--------------------------------------------------
-----------------------------AATTTGGTGAGTAACGCACATTTATGTG---
------------------------------------------------------------
-----TTTGTTATTCATCAATATGACCGCTAGCTTTATTATTCAAA-GAATTTTAATTGC
TATGT-----CATTCGGCATACGTACTTAAATTCACAAGAT-------------------
---------------------------------------------------------TGT
TCATCACCTTCACTG-GTGGTGAATAA-CATTTCTTGTGAAAAGATTGCCTTGAATAAAA
TAGAGTGCTCAAAGCATGC-----------------------------------------
--TTGTGCTCGAATATGCTAGCACGGAACGAATGT------ATCCTAACCACCCCGT---
--TGGGT-----GTATTGCAGG--------------------------------------
------------------------------------------------------------
--------------------------------ATT-GTTGGTCTGCACACC---------
------------------------------------------------------------
------------------------------------------------------------
------------------------------------------------------------
------------------------------------------------------------
------------------------------------------------------------
------------------------------------------------------------
------------------------------------------------------------
------------------------------------------------------------
------------------------------------------------------------
------------------------------------------------------------
------------------------------------------------------------
------------------------------------------------------------
------------------------------------------------------------
------------------------------------TATGTGGGTATCGGTTAACAGGGA
--CATTT-GGGGGCATTGATACTTAGCCGC-GAG-AGGTGAAATTCTAAGACCGGCTAAA
GATCGACAATTGCGAAAGCATTTGCCAAGAATGTTTTCATTAATCAAGAGCGAAAGTTGA
GGGATCAAAGCTGATTAGATACCAGCGTAGTCTCA-CACTACCAATGTTGCCATCCT--G
GATTTGATCTTTAAC-ACATACATT-----------------------------------
------------------------------------------------------------
--------------GTGAAAGAACAGATCCACC-GGGAAACCTGAAGTTTTTGGGTTCCG
GGGGGAGTATGGTCGCAAGGCTGAAACTTAAAGGAATTGACGGA-AGGGCACCACCAGGA
GTGGAGCCTGCGGCTTAATTTGACTCAACACGGGGAATCTCACCAGGTCCGGACATTGGC
AGGATTGACAGAATGACAGATCTTTCATGATTTGGTGGAT-GGTGGTGCATGGCCGCTCT
TAGTTGGTGGAGCG-ATCTGTCAGGTCA-ATTCCGGT--AACGAGCGAGATCAACTTCTC
-TATTTTGGTCGTCTTGATAACTGTATACTTGTTT--------------TTGTTT-----
------------------------------------------------------------
------------------------------------------------------------
---------------------GTATGT-------CTCTCTTGTAGCATGTTATG------
------------------------------------------------------------
------------------------------------------------------------
------------------------------------------------------------
------------------CAAGTGTGCTTGAT----------------TTCGGTTGAGTG
CATTTGTGTGATGTATG-------------------------------------------
------------------------------------------------------------
---------------------------------------------CAGGAAAAGGTATAT
TTGCAACATGTATGCTTGTGTCAGGTCACCTTCATAGAGAGAC-AACCGG-T---GTTTT
TTT-TAACCGGTGGAAGTGTGGCCATAGCAGGTCTGTTATGCCCTTAGATGTTCTGGGCT
GCACGCGTGCTACAATGGAGGTGCCAGCGAGTT---T-A----ACCTTACCGAAAGGT-A
CGGGTAATCTTGTGAATCGCCTTCGTGATGGGGATTGAGCTTTGAAATTATCGCTCATGA
ACCTGGAATTCCTCGTAAGTACGAGTCATCAGCTCGGGCTGAATACGTCTCTGCCCTTTG
TACAC-ACCGCCCGTCGCCACTTCCGATTGGATGGGCCGGCAAGAACTTTGGATTGAG--
--------AATGTCATTA---------------TGTGTCGTTTTTGAGATATTGTTCAAG
CCGGTTCAATCAGAG--GACGTGAAAGTCGTAACAAGGCTTCCGTTGGGGAACCAGCTGA
AGATCATTAACGC
>Sphaerospora olsoni
------------------------------------------------------------
------------------------------------------------------------
------------------------------------------------------------
------------------------------------------------------------
------------------------------------------------------------
------------------------------------------------------------
------------------------------------------------------------
------------------------------------------------------------
------------------------------------------------------------
------------------------------------------------------------
--------------------GTTGGGTAGTGGCCAACCAAGGTGTCGACGGGTAACGGGG
AATCAGGGTTTGATTCCGGAGAGGGAGCCTGAGAAACGGCTACCACATCCAA-GGGTGGC
AGCAGGCGCGCAAATTATCCAATCCAG-ATAATGGGAGATAGCGACAAGAC--ATACCAG
GAGTGACCTTCAT--TAAGGTCAATCACTGGAATGGATGCAATTTAAATACCTCAATGAG
GAA-CTACTGGAGGGCAAGTCTGGTGCCAGCAGCCGCGGTAATA-CCGGCTCCAGTGGTG
TATCGCATTGTTGCTGCGGTTAAAACGCTCGTAGTTTGATAGTAGTATGTATGCCGACTG
T--AGCACTGTCCGTGTCCATGCATCA----CCCCGCGTGGGCGCGTATATT--------
-----------------------------------------CATCGCG-GTCCGGGTGCC
TCGG--------------------------------------------------------
--------------------------------------------CATTCCGGGTCGCGGT
GGCCG---------------CGTGTACG--------------------------------
----------TGTGTGGGTGCGTGTGA---TATTTTGTGTCA------------------
---GTGTATCGTGGGTACGTGGATGCTGT-------------------------------
------------------------------------------------------------
-----------------------TTTC-AAAACG-GCG-----CCATGCTAACCACTACA
GTTGAACCACATCGAGG-------------------------------------------
-----------------------------AGTGTGCGGAGGACCACTGGTACGCCAGGCG
TGTCATCCG-------------------------TATGGCACTCCCTCGGTGCGCGCATC
CAGC-CGCACCCCGTTTCCACTCGGTAACCCCGGGTGGTGGACGAGTGGCTGTGTGTTGG
TGCGTGAT--TTTTTGGTATACATATTTAAATTCACGGGAT-------------------
---------------------------------------------------------TGG
CCATCAACTTCAGTG-GTGGTGGTCAA-GTGTACCTGTGGAAAGATTGCCTTGAATAAAA
TAGAGTGCTCAAAGCATGC-----------------------------------------
--TTGTGCTCGAATATGCTAGCACGGAACGAATGT------ATCCTAACCACCCCGT---
--CGGGT-----GTATGGCAGG--------------------------------------
------------------------------------------------------------
--------------------------------ATT-GTTGGTCTGCACACC---------
------------------------------------------------------------
------------------------------------------------------------
------------------------------------------------------------
------------------------------------------------------------
------------------------------------------------------------
------------------------------------------------------------
------------------------------------------------------------
------------------------------------------------------------
------------------------------------------------------------
------------------------------------------------------------
------------------------------------------------------------
------------------------------------------------------------
------------------------------------------------------------
------------------------------------TATGTGGGTATCGGTTAACAGGGA
--CATTT-GGGGGCATTGATACTTGGCCGC-GAG-AGGTGAAATTCTAAGACCGGCCAAA
GATCGACAATTGCGAAAGCATTTGCCAAGAATGTTTTCATTAATCAAGAGCGAAAGTTGG
AAGATCCAAATGGATTAGATACCCATGTAGTTCCATTACTTCAAATTTTGCCATCCT--G
GATTCGATCTTTAAC-ACACATCAT-----------------------------------
------------------------------------------------------------
--------------GTGGAAGAACGGATCCACC-GGGAAACCTAAAGTTTTTGGGTTCCG
GGGGGAGTATGGTCGCAAGGCTGAAACTTAAAGGAATTGACGGA-AGGGCACCACCAGGA
GTGGAGCCTGCGGCTTAATTTGACTCAACACGGGGAATCTCACCAGGTCCGGACATTGGC
AGGATTGACAGAATGACAGATCTTTCATGATTTGGTGGAT-GGTGGTGCATGGCCGCTCT
TAGTTGGTGGAGCG-ATCTGTCAGGTCA-ATTCCGGT--AACGAGCGAGATCAACTTCTC
-TATTTTGGTCGTCTTGATAACTGTATCCATGTTT--------------TTTCGT-----
------------------------------------------------------------
------------------------------------------------------------
---------------------GTGCGC-------TGTCGCTCAGTGGCATGGTACA----
------------------------------------------------------------
------------------------------------------------------------
------------------------------------------------------------
------------------TGGGCGTGTGTGGC----------------TTCGGTCACGCG
TGTCTGTGTGGTATGTG-------------------------------------------
------------------------------------------------------------
-------------------------------------------ACTGGGATGGCGACGTA
CATGGATGTGGGCACTAGTGTCAGGTCACCTTCATAGAGAGAC-AACCGG-T---GTTTT
TAC-CAACCGGTGGAAGTGTGGCCATAGCAGGTCTGTTATGCCCTTAGATGTTCTGGGCT
GCACGCGTGCTACAATGGAGGCGCCAGCGAGTT---T-A----ACCTTACCGAAAGGT-A
CGGGTAATCTTGTGAATCGCCTTCGTGATGGGGATTGAGCTTTGAAATTATCGCTCATGA
ACCTGGAATTCCTCGTAAGTACGAGTCATCAGCTCGGGCTGAATACGTCTCTGCCCTTTG
TACAC-ACCGCCCGTCGCCACTTCCGATTGGATGGGCCGGCAAGAATTTTGGATTGAGAA
CAACTACCGGTGTGGTGGCCTCGGTCATCATATCTTGTTGTTTTTGAGATATTGTTCGAG
CCGGTTCAATCAGAG--GACGTGAAAGTCGTAACAAGGTTTCCGTAG-------------
-------------
>Sphaerospora fugu
---CTGGTTGATTCTGCCAGTGCGGATATGCTCATCTCAAGGACTAAGCCATGCATGCCA
TAGTTCAAGCCTTAATAAGGTGAGACTGCGAATGGCTCAGTATATCAGTTATTATGAAAT
CGATT-TA---------------------------------------TAGTGTAATTACT
TGTACGGATAACTGTGGTAACACTAGAGCTAATACGTGTATTGTAGGTA-----TGTTTA
TTTAAATGTACTTGCAAAGCATTTATTTT-------AAAATGTGATTTATTGATTAATTT
CAATAGATT---------------------------------------------------
-----------------------------------GCAAACCGACATTGCACATA-----
-------------------ATATGTGTTTCACGATGCGTGTTATGTGTGTAAAAGATGAA
TCTAAATAACTGATTGCTGATCG---ATATAGACATTTTAAT------------------
-----------------------------------GTCATCGACATATCGAATCAATATC
TGTCCTATCA-ACT-TGTTGGTTGGGTAGTGGCCAACCAAGGTTTTGACGGGTAACGGGG
AATCAGGGTTTGATTCCGGAGAGGGAGCCTGAGAAATGGCTACCACATCCAA-GGAAGGC
AGCAGGCGCGCAAATTATCCAATCCAGAATAATGGGAGATAGCAACAAGAC--GTACTAA
AATTAGCCTG-ATTATCAGGCTAATATTTGGAATGAACGAAATTTAAATACCTAAATGAG
GAA-CTACTGGAGGGCAAGTCT-GTGCCAGCAGCCGCGGTAATACCCGGCTCCAGTGGTG
TATCGCATTGTT-TTGCGTTTAAAACGCTCGTAGTTGAATTGCAGCTTGCTACACT----
---CGCAATATTAAATGT-----------GCACAAAGATTACG-----------------
-----------------------------------------GTGTATGTA----------
------------------------------------------------------------
------------------------------------------------------------
------------------------------------------------------------
------------------------------------------------------------
---AACAACTGTTTGCATGATT--------------------------------------
------------------------------------------------------------
----------------------ATTGTGAAAACTAGTGT---------------------
------------------------------------------------------------
-----------------------------ATACTTTAGTATTGTGTAAGTTTTTGATATC
TATCAA------------------------------------------------------
-----TGGATGTTAAATAACTGTGTGTACATAGCTTAATATATTACAGATAAAAATTTGT
ATCAT-----CTTTACTGATGGTACAATAA------------------------------
------------------------------------------------------------
-ATTATTTTCATGTT---TGTAAAT---AATTTTCTGTAATGTTATAGCCTTGAATAAAA
TAGAGTGCTCAAAGCACGCAA---------------------------------------
-TAATTGCTTGAATATTGTAGCAGGGAACGAATGTATC-TTGAATAAAAGCCACCAT-TA
---GGTTTAACAGGATTGTT----------------------------------------
------------------------------------------------------------
---------------------------------------GGTCTGTATA-----------
------------------------------------------------------------
------------------------------------------------------------
------------------------------------------------------------
------------------------------------------------------------
------------------------------------------------------------
------------------------------------------------------------
------------------------------------------------------------
------------------------------------------------------------
------------------------------------------------------------
------------------------------------------------------------
------------------------------------------------------------
------------------------------------------------------------
------------------------------------------------------------
--------------------------------AATCTA-ATAGGTATCGGTTAAGAGGAA
T--ATTT-GGGGGCATTGATATTTGACCGC-GAG-AGGTGAAATTCTTAGACCGGTCAAA
GATCGACAATTGCGAAAGCATTTGCCAAGAATGTTTTCATTAATCAAGAGCGAAAGTCGG
AGGAGCGAAGACGATCAGATACCGTCGTAGTTCCG--ACTGTAAATTATGCCAACTC--G
GATTTGATTTACTAA-ATGTAATCTA----------------------------------
------------------------------------------------------------
----------GTACATTAGAAATCAGATTCATC-GGGAAACCTAAAGTTTTTGGGTTCCG
GGGGGAGTATGGTCGCAAGTCTGAAACTTAAAGGAATTGACGGA-AGGGCACCACCAGGA
GTGGAGCCTGCGGCTTAATTTGACTCAACACGGGAAAGCTTACCAGGTCCGGACATTGAC
AGGATTGACAGATTGAAAGATCTTTCATGATACGGTGGAT-GGTGGTGCATGGCCGCTCT
TAGTTCGTGCAGTG-ATCTGTCAGGTCA-ATTCCGGT--AACGAGCGAGATCAGCTTTAC
-TATTATGGCCGTTTTGATAATATA-----------------------------------
------------------------------------------------------------
------------------------------------------------------------
---------------------TTATTATGAATTGTTGTGTGTCA----------------
------------------------------------------------------------
------------------------------------------------------------
------------------------------------------------ATTTGTTTGCAT
AGATCGATTCGTTCATGTGTGTAATCAAGT------------------------------
--------CGATACGTA-------------------------------------------
------------------------------------------------------------
-----------------------------------------------------------A
TAATTTTGTAATTTTATGTGTCAATTCACCTTCATAGTAAGAC-AACCGG-TG--TGT--
----CAACCGGTGGAAGTATGGCAATAGCAGGTCTGTAATGCCCTTAGATGTTCTGGGCT
GCACGCGGGCTACATTGAAAGTACCAGCGAGCT---A-A----CCTTTATCGAAAGGTAA
AGGGTAATCTTGTGAATTACTTTCGTAATGGGGATTGAACCTTGAAATTATTGTTCATAA
ACCTGGAATTCCTCGTAAGTACGAGTCATTAGCTCGGGCTGAATATGTCTCTGCCCTTTG
TACAC-ACCGCCCGTCACCACTTCCGATCGAATGAGTCAGTAAGAGCTATGGATTAGA--
-----TTTTATATTACTTTA-------------TGTATGTATCATTAAAAAATGGTCAAA
CTGC--TAAGCAGAGACGGAA---------------------------------------
-------------
>Sphaerospora epinepheli
---CTGGTTGATTCTGCCAGTGCGGATATGCTCATCTCAAGGACTTAGCCATGCATGCCA
AAGTTCAAGCCGTTAAATGGTGAGACTGCGAATGGCTCAGTAAATCAGTTATTATGTAAT
CGATTCATGCTGTGT-------------------------------GTTAAAAGCACAGA
TTTTCGGATAACTGTGGTAACTCTAGAGCTAATACGTGTATAGGGTGGCTTTGGGTTAAT
C----CTCAATGCCATCAGCATTTATTTGCTTCTAGTATGTGTATCACGATACTCATGCT
TGCCAACATGTACA----------------------------------------------
--------------------------------ATGGGGGACCATATATGTTCTTT-----
----------------------GGATATATTTGGCTTCCATTGTACAACATATAGATGAA
TCAGAATAACTGATTGCTGATCG---ATTAAGGACTTT--GT------------------
-----------------------------------TCCTTCGATATATCGAATCAATTTC
TGCCCCATCA-ATT-AGTTGGTTGGGTAGTGGCCGACCAAGGTGTTGACGGGTAACGGGG
AATCAGGGTTTGATTCCGGAGAGGGAGCCTGAGAAACGGCTACCACATCCAAGGGGTGGC
AGCAGGCGCGCAAATTATCCAATCCAG-ATAATGGGAGATAGCGACAAGAC--ATACCAG
GAGTGACCTTAT--ATAAGGTCAATCACTGGAATGGATGCAATTTAAATACCTCAATGAG
GAA-CTACTGGAGGGCAAATCTGGTGCCAGCAGCCGCGGTAATA-CCGGCTCCAGTGGTG
TATCGCATTGTTGCTGCGGTTAAAACGCTCGTAGTTTGATAGCAGTATGTATGCCGGCTG
T--AGCATTATCCATACACATAACTCTTGGTACAACACATGCTTGTG-------------
-----------------------------------------TGTTGTGGTTCCCTATACC
TCGG--------------------------------------------------------
-----------------------------------------------TATGGGGTT----
---------------------CACACA-TCACATTAGTG---------------------
----------TGTGTTGTGACAAGGGTATGTGATTTGCGACA------------------
---ATGTATCGTGGGTACGCAATTATTGT-------------------------------
------------------------------------------------------------
----------------------CTTTAAATAGACAATA-----GTGCGATAACCACTACA
GTTCAAAGTGTAAAATACCCAATACAACTTCCTGT-------------------------
-----------------------------ATTTTTTTGCAAAATACAGGCTTGTTGG---
------------------------------------------------------------
-----GGTATTTTACATGACACTTTCCACACACACATAAATACATATATGTTGTGTGAAA
AGTGT-----TTGTTGGTATACGTACTTAAATTCACAGGAT-------------------
---------------------------------------------------------TGT
TCATCATCTTCATTG-ATGGTGATCAA-CATTACCTGTGGAAAGATTGCCTTGAATAAAA
TAGAGTGCTCAAAGCATGC-----------------------------------------
--TTGTGCTCGAATATGCTAGCACGGAACGAATGT------ATCCTAACCACCCCGT---
--TGGGTGGGTGGTATTGCAGG--------------------------------------
------------------------------------------------------------
--------------------------------ATT-GTTGGTCTGCACACC---------
------------------------------------------------------------
------------------------------------------------------------
------------------------------------------------------------
------------------------------------------------------------
------------------------------------------------------------
------------------------------------------------------------
------------------------------------------------------------
------------------------------------------------------------
------------------------------------------------------------
------------------------------------------------------------
------------------------------------------------------------
------------------------------------------------------------
------------------------------------------------------------
------------------------------------TATGTGGGTATCGGTTAAACAGGG
AACATTTGGGGGGCATTGATATTAAACTTTTGAGTAGGTGAAATTCTAAGACCGGCTAAA
GATCGACAATTGCGAAAGCATTTGCCAAGAATGTTTTCATTAATCAAGAGCGAAAGTTGA
GGGATCAAAGCTGATTAGATACCAGCGTAGTCTCC--ACTACAAATTTTGCCATCCT--G
GATTTGATCTTTAAC-ACATATT-------------------------------------
------------------------------------------------------------
--------------GTGAGAGAACAAATCCACC-GGGAAACCTAAAGTTTTTGGGTTCCG
GGGGGAGTATGGTCGCAAGGCTGAAACTTAAAGGAATTGACGGA-AGGGCACCACCAGGA
GTGGAGCCTGCGGCTTAATTTGACTCAACACGGGGAATCTCACCAGGTCCGGACATTGGC
AGGATTGACAGAATGACAGATCTTTCATGATTTGGTGGAT-GGTGGTGCATGGCCGCTCT
TAGTTGGTGGAGCG-ATCTGTCAGGTCA-ATTCCGGT--AACGAGCGAGATCAACTTCTC
-TATTTTGGTCGTCTTGATAACTGTATACATACTG--------------GTGTAT-----
------------------------------------------------------------
------------------------------------------------------------
---------------------CCCCTTGAACATGTATCATTACATCTTGTTGTATA----
------------------------------------------------------------
------------------------------------------------------------
------------------------------------------------------------
--------CATAACATTGGAAGTGCAGAAT------------------TTCGGTTCTGTA
CAACTTG-TGTTATGTG-------------------------------------------
------------------------------------------------------------
---------------------------TACACAAGCGTGTAGTTATATGTGTTCAGGTGT
TCGTCGTGTGTATACTTGTGTCAGGTCACCTTCATAGAGAGAC-AACCGG-T---GTTTT
TATGCAACCGGTGGAAGTGTGGCCATAGCAGGTCTGTTATGCCCTTAGATGTTCTGGGCT
GCACGCGTGCTACAATGGAGGTGCCAGCGAGTT---T-A----ACCTTACCGAAAGGT-A
CGGGTAATCTTGTGAATCATCTTCGTGATGGGGATTGAGCTTTGAAATTATCGCTCATGA
ACCTGGAATTCCTCGTAAGTACGAGTCGTCAGCTCGGGCTGAATACGTCTCTGCCCTTTG
TACAC-ACCGCCCGTCGCTAGTACCG----------------------------------
------------------------------------------------------------
------------------------------------------------------------
-------------
>Tetracapsuloides bryosalmonae
------------------------------------------ATTAAGCCATGCATGCCT
AAGTACATACTTCGGTAGAGTGAAACTGCGGATAGCTCATTAAATCGCCTCTATTTTGTT
TGATAGT-------------------------------------------------CCTC
CAC-TGGATATCCGTGGAAAATCTAGAGCCAATACTTGCAC-------------TGATAT
C-----------TAACAAGCATATGCTT-CTTGTT------------AGATGCATTT---
------------------------------------------------------------
-----------------------------------------ATTGGATATCCGAT-----
----------------------------------CGCTCACATTGCGAGCGTTAGGTGAT
TCTAAATGACTT--TGCTGATCG-----TATGGCCTT---GT------------------
-----------------------------------GCCGACGACAGATCAAACAAGATCG
CGCCCTATCA-ATT-TGTTGTTAGGATATTTTCCTAACAAGGTTGTAACGGGTGACGGGG
AATCAGGGTTTGATTCCGGAGAGGGAGCATGAGATATAGCTACCACATCTAA-GGAAGGC
AGCAGGCGCGCAAATTACCCACTCCCG-ACACGGGGAGGTAGTGACGAGAA--ATATCGG
CTCCTATTC-A---ATTGAGTAGGAGACCGAAATGGACGAAATTCAGGTCCATTCGTGAG
TAA-CAAGCAGAGGGCAAGTCTGGTGCCAGCAGCCGCGGTAATT-CCAGCTCTGCACGCA
TATGCGAGATTTGTTGCATTTAAAAAGCTCGTAGTCGGACGGTTCCACAAT---------
---TTTGTCGATTGGACA------------------------------------------
-----------------------------------------CTGCATGTGCTG-------
------------------------------------------------------------
------------------------------------------------------------
------------------------------------------------------------
------------------------------------------------------------
---CATAATTTTGTCTACCTAACTA-----------------------------------
------------------------------------------------------------
------------------------------------------------------------
------------------------------------------------------------
-----------------------------AGGAGGCAACAAAATTTTTGTTAGT------
------------------------------------------------------------
------------------------------------------TCACTACAGTGCTCTTAA
TATTGACTAGTTGTGGACAAACGCAAGCTC------------------------------
---------------------------------------------------------CTG
ATCTGCCCTTAATTG---GGTGTATCAGCTGTAAGTTTGCGGA-CGTACCTTGAACAAAT
CGGCTTGTTCAAAGTAGGCCTAGT------------------------------------
------GCCTGGACATTCTAGCATGGAATGTTCGATCG-----------AGACCTGA---
--TCGTTTGGT-------------------------------------------------
------------------------------------------------------------
-------------------------------------CGGAAACGAGTA-----------
------------------------------------------------------------
------------------------------------------------------------
------------------------------------------------------------
------------------------------------------------------------
------------------------------------------------------------
------------------------------------------------------------
------------------------------------------------------------
------------------------------------------------------------
------------------------------------------------------------
------------------------------------------------------------
------------------------------------------------------------
------------------------------------------------------------
------------------------------------------------------------
-----------------------------------------AGGTCCAGGTCAAAAGAGA
--CATTT-GGGGGCATAAGAACTCGGCCGC-GAG-AGGTGAAATTCTAAGACCGGCCGAG
GTCTAACAAAAGCGAAAGCATTTGCCAAGAATGTTTTCATTGATCAAGAACGAAAGTTGG
AGGAGCGAAAACGATCAGATACCGTTGTAGTTCCA--ACTTTAAACTATGCCGGCTGTCG
GGGCCAGTTCGGTAC-ATCCGTACTA----------------------------------
------------------------------------------------------------
---------------------ATT-GACCTCCCAGGGAAACCTT-AG---CAGGGTTCTG
GGGGGAGTACGGTCGCAAGTCTGAAACTTAAAGGAATTGACGGA-AGGGCACCACCAGGA
GTGGAGCCTGCGGCTTAATTTGACTCAACGCGGGGAAACTTACCCGGTCCGGACATCGGA
AGGATTGACAGACTGATCGCTCTTTCATGATACGGTGAAA-GGTGGTGCATGGCCGTTCA
TAGTTGGTGGAGCG-ATTTGTCTGGTTA-ATTCCGTT--AACGAACGAGACTTCTTCCTT
-CATTT-AGTAGATTTAAT-----------------------------------------
------------------------------------------------------------
------------------------------------------------------------
------------------------------------------------------------
------------------------------------------------------------
------------------------------------------------------------
------------------------------------------------------------
------------------------------------------------------------
------------------------------------------------------------
------------------------------------------------------------
------------------------------------------------------------
--------------TGGGGTTTAGATCAACTAATTGAAGGGACTAA-CGC-T--A-TTTA
----AAAGCGTAGGAAGTAATCCGATAACAGGTCTGTTATGCCCTTAGATGTCCGGGGCC
GCACGCGGGCTACACTGGTGGTAGCAAAGAGT------A----CTTAGGGAGACATCC-T
CGAGTAAACTCACGAACTACCATCGTGACAGGGACTGAACCTTGTAATTATGGTTCACGA
ACGAGGAATTTCTAGTAAGCGCTGGTCACCATCCAGCGCTGATTATGTCTCTGCCCTTTG
TACAC-ACCGCCCGTCGCTACTACCGATTGAATGACTTAGCGAGAACTTGGTGGTAGC--
---------------------------------TTTTAAATTCCCAAAAGAGTTTATTAG
CTAC--------------------------------------------------------
-------------
