# Supplementary material for: Biodiversity and host-parasite cophylogeny of Sphaerospora (sensu stricto) (Cnidaria: Myxozoa)
Source: Parasit Vectors. 2018 Jun 15;11:347. doi: 10.1186/s13071-018-2863-z (PMC6002976; doi:10.1186/s13071-018-2863-z)
Supplement: Supplementary file 7 — Table S6. 18S rDNA sequence dissimilarities of Sphaerospora (s.s.) species. Almost complete sequences are compared only. (XLSX 15 kb) [file 13071_2018_2863_MOESM7_ESM.xlsx]

## Sheet: Sheet1
Additional file 7: Table S6. 18S rDNA sequence dissimilarities of Sphaerospora sensu stricto species. Almost complete sequences are compared only.
	Sphaerospora abrami n. sp.	Sphaerospora dentata n. sp.	Sphaerospora rutili n. sp.	Sphaerospora sp. ex Abramis brama	Sphaerospora gutta n. sp.	Sphaerospora squalii n. sp.	Sphaerospora diversa n. sp. (Leuciscus idus)	Sphaerospora diversa n. sp. (Leuciscus leuciscus)	Sphaerospora diversa n. sp. (Squalius cephalus)	Sphaerospora sp. ex Ctenopharyngodon idella	Sphaerospora dykovae	Sphaerospora angulata	Sphaerospora molnari	Sphaerospora blicci n. sp.	Sphaerospora sp. ex Scardinius erythrophthalmus	Sphaerospora sp. ex Silurus glanis	Sphaerospora sp. ex Lota lota	Sphaerospora elegans	Sphaerospora sp. ex Pomoxis nigromaculatus	Sphaerospora sp. ex Sander lucioperca	Sphaerospora truttae	Sphaerospora diminuta	Sphaerospora sp. ex Ptychadena anchietae	Sphaerospora ranae	Sphaerospora ohlmacheri	Sphaerospora sp. ex Chelon labrosus	Sphaerospora sp. ex Liza ramado	Sphaerospora sparis	Sphaerospora motemarini	Sphaerospora formosa	Sphaerospora sparidarum	Sphaerospora olsoni	Sphaerospora fugu	Sphaerospora epinepheli
Sphaerospora abrami n. sp.	-
Sphaerospora dentata n. sp.	10.24	-
Sphaerospora rutili n. sp.	10.35	1.87	-
Sphaerospora sp. ex Abramis brama	10.74	7.59	7.76	-
Sphaerospora gutta n. sp.	9.01	6.64	6.84	7.55	-
Sphaerospora squalii n. sp.	9.83	11.1	11.13	10.96	9.78	-
Sphaerospora diversa n. sp. (Leuciscus idus)	13.52	14.62	14.51	13.74	14.57	15.04	-
Sphaerospora diversa n. sp. (Leuciscus leuciscus)	13.45	14.49	14.35	13.55	14.51	15.04	0.6	-
Sphaerospora diversa n. sp. (Squalius cephalus)	13.62	14.62	14.51	13.78	14.73	15.17	0.77	0.23	-
Sphaerospora sp. ex Ctenopharyngodon idella	33.4	32.41	32.93	32.24	32.07	32.45	33.13	33.03	33.13	-
Sphaerospora dykovae	33.31	32.3	32.98	31.61	32.25	32.46	32.93	32.69	32.79	12.63	-
Sphaerospora angulata	34.25	32.94	33.53	32.22	33.1	33.02	33.58	33.43	33.53	16.9	14.81	-
Sphaerospora molnari	33.71	32.18	32.29	32.55	31.72	32.89	33.11	32.89	33.04	36.3	36.42	36.69	-
Sphaerospora blicci n. sp.	37.72	37.07	36.96	36.99	36.88	38.57	36.49	36.21	36.31	36.52	35.63	35.91	41.25	-
Sphaerospora sp. ex Scardinius erythrophthalmus	36.9	36.5	36.22	36.49	36.02	38.19	36.3	35.96	36.12	36.35	35.64	35.46	40.74	6.77	-
Sphaerospora sp. ex Silurus glanis	37.66	37.44	37.91	37.9	37.54	38.1	36.75	36.56	36.77	34.92	33.51	35.61	40.63	36.4	37.64	-
Sphaerospora sp. ex Lota lota	45.56	43.05	42.96	43.55	43.85	44.4	43.59	43.33	43.46	42.72	40.89	42.66	45.04	43.07	43.52	39.94	-
Sphaerospora elegans	46.09	45.25	45.37	45.41	45.94	46.43	45.21	45	45.13	44.28	41.73	43.49	47.22	42.57	43.65	38.98	16.27	-
Sphaerospora sp. ex Pomoxis nigromaculatus	48.27	43.04	43.52	43.93	43.6	44.83	42.34	42.42	42.42	39.52	36.95	39.62	46.79	40.55	X	35.61	20.87	23.69	-
Sphaerospora sp. ex Sander lucioperca	44.78	42.47	42.57	42.57	43.23	43.8	42.33	42.18	42.33	42.24	40.99	42.43	45.08	44.08	44.48	40.47	23.84	24.91	23.15	-
Sphaerospora truttae	46.55	44.66	44.8	44.73	45.08	45.22	43.7	43.57	43.7	44.62	42.8	43.85	45.12	45.77	47.06	39.21	34.12	36.02	30.57	37.5	-
Sphaerospora diminuta	56.1	53.32	53.41	53.46	53.91	54.6	53.31	53.19	53.12	51.96	51.21	52.03	56.1	52.9	53.34	50.66	47.77	48.01	45.26	49.04	51.34	-
Sphaerospora sp. ex Ptychadena anchietae	48.5	46.42	46.59	46.93	47.01	47.18	45.61	45.42	45.55	45.78	44.54	45.13	46.95	47.28	47.56	40.67	35.72	37.88	34.06	37.33	32.9	50.85	-
Sphaerospora ranae	47.44	46.07	46.15	46.47	46.2	46.67	44.87	44.6	44.73	45.2	44.03	45.06	46.32	45.61	46	39.46	35.78	37.72	30.75	39.48	32.59	51.21	23.75	-
Sphaerospora ohlmacheri	47.42	45.98	46.13	46.52	46.6	46.72	45.53	45.33	45.49	45.79	44.89	44.86	46.2	46.42	46.81	40.22	37.33	39.16	34.27	40.53	34.62	52.63	25.69	22.44	-
Sphaerospora sp. ex Chelon labrosus	46.56	44.85	44.78	45.41	45.47	45.95	44.28	44.11	44.21	44.7	42.87	44.54	46.27	44.68	46.5	38.75	35.85	37.51	30.93	40.05	32.95	50.27	35.53	32.18	36.14	-
Sphaerospora sp. ex Liza ramado	46.98	45.4	45.39	45.86	45.91	46.09	44.38	44.21	44.31	44.75	43.07	44.64	46.68	44.84	46.75	38.44	35.88	37.3	30.8	40.05	33.42	50.23	34.73	31.85	35.63	10.72	-
Sphaerospora sparis	45.9	44.21	44.35	44.85	44.72	45.45	43.82	43.63	43.72	45.58	43.45	45.03	45.27	44.59	45.43	41.22	36.25	38.67	35.5	40.56	35.75	52.22	37.39	35.03	37.69	24.2	24.3	-
Sphaerospora motemarini	45.48	44.02	43.68	43.93	44.07	44.84	43.29	43.07	43.23	44.61	43.01	44.28	45.01	44.47	44.23	41.42	38.59	40.14	35.81	40.99	37.41	52.21	38.55	37.05	38.58	26.76	27.84	19.54	-
Sphaerospora formosa	59.42	58.09	58.19	58.29	58.34	58.54	57.28	57.25	57.35	57.69	56.24	57.17	57.73	57.84	58.27	54.7	51.76	52.57	51.24	54.83	48.08	59.2	49.74	49.07	50.6	49.18	49.3	52.07	53.03	-
Sphaerospora sparidarum	58.39	57.36	57.41	57.45	57.61	57.54	56.43	56.44	56.54	56.71	55.46	56.69	56.93	56.45	56.61	54.4	50.3	51.03	51.01	53.94	47.84	57.37	49.51	48.38	49.81	47.7	47.52	50.35	52.56	16.49	-
Sphaerospora olsoni	57.13	56.63	56.78	56.83	57.17	57.29	56.12	56.05	56.16	56.46	55.41	56.71	56.49	55.76	56.59	53.68	52.07	51.9	53.79	54.01	48.46	59.07	49.72	48.92	50.51	49.04	48.46	51.66	53.75	19.01	19.85	-
Sphaerospora fugu	59.45	57.99	58.04	58.35	58.59	58.7	57.63	57.54	57.67	57.56	55.99	57.67	59.03	57.09	58.47	53.02	49.56	49.45	46.84	53.61	46.97	58.06	48.8	48.33	50.02	46.39	46.66	50.61	52.54	37.71	35.44	38.15	-
Sphaerospora epinepheli	58.58	57.2	57.25	57.45	57.82	57.94	56.83	56.77	56.9	57.12	55.58	56.48	56.81	56.51	57.32	53.9	51.27	51.67	51.6	54.56	48.41	58.65	49.33	47.96	49.2	47.58	47.9	50.63	52.67	22.18	17.72	22.88	36.82	-
