# Supplementary material for: Biodiversity and host-parasite cophylogeny of Sphaerospora (sensu stricto) (Cnidaria: Myxozoa)
Source: Parasit Vectors. 2018 Jun 15;11:347. doi: 10.1186/s13071-018-2863-z (PMC6002976; doi:10.1186/s13071-018-2863-z)
Supplement: Supplementary file 8 — Table S7. 18S rDNA sequence dissimilarities (based on complete sequence dataset of 3112 bp) of Sphaerospora diversa n. sp. from three host species. (XLSX 9 kb) [file 13071_2018_2863_MOESM8_ESM.xlsx]

## Sheet: Sheet1
Additional file 8: Table S7. 18S rDNA sequence dissimilarities (based on complete sequence dataset of 3112 bp) of Sphaerospora diversa n. sp. from three host species.
	Sphaerospora diversa n. sp. (Leuciscus idus)	Sphaerospora diversa n. sp. (Leuciscus leuciscus)	Sphaerospora diversa n. sp. (Squalius cephalus)
Sphaerospora diversa n. sp. (Leuciscus idus)	-
Sphaerospora diversa n. sp. (Leuciscus leuciscus)	0.79	-
Sphaerospora diversa n. sp. (Squalius cephalus)	0.89	0.29	-
